# Supplementary material for: The design and evaluation of hybrid controlled trials that leverage external data and randomization
Source: Nat Commun. 2022 Oct 2;13:5783. doi: 10.1038/s41467-022-33192-1 (PMC9527257; doi:10.1038/s41467-022-33192-1)
Supplement: Supplementary file 3 — Supplementary Software 1 [file 41467_2022_33192_MOESM3_ESM.zip]

Archive with 16 entries (15 files):
- Supplementary Software 1/
- __MACOSX/._Supplementary Software 1
- Supplementary Software 1/Design-Figures.R
- __MACOSX/Supplementary Software 1/._Design-Figures.R
- Supplementary Software 1/SCLC-HT1-OS.R
- __MACOSX/Supplementary Software 1/._SCLC-HT1-OS.R
- Supplementary Software 1/SCLC-HT2-OS.R
- __MACOSX/Supplementary Software 1/._SCLC-HT2-OS.R
- Supplementary Software 1/ModelBasedSimulations.R
- __MACOSX/Supplementary Software 1/._ModelBasedSimulations.R
- Supplementary Software 1/GBMSimulations.R
- __MACOSX/Supplementary Software 1/._GBMSimulations.R
- Supplementary Software 1/SCLC-Merged-IPLD.RData
- __MACOSX/Supplementary Software 1/._SCLC-Merged-IPLD.RData
- Supplementary Software 1/Functions.R
- __MACOSX/Supplementary Software 1/._Functions.R
