# Supplementary material for: The design and evaluation of hybrid controlled trials that leverage external data and randomization
Source: Nat Commun. 2022 Oct 2;13:5783. doi: 10.1038/s41467-022-33192-1 (PMC9527257; doi:10.1038/s41467-022-33192-1)
Supplement: Supplementary file 3 — Supplementary Software 1 [file 41467_2022_33192_MOESM3_ESM.zip › Supplementary Software 1/Design-Figures.R]

####################################################################################################
####################################################################################################

####### load files - OS-9
{
rm(list=ls())
#setwd("~/Dropbox (Partners HealthCare)/Projects/Ongoing_Projects/Finished_Projects/RWE/RWE_SCLC/SCLC_Data/SCLC_R/Simulation-Data/")
#setwd("~/Google Drive/D-00--Projects/01-Finished_Projects/Code-HT-NC/D6-SCLC_Data/SCLC_R/Simulation-Data")
setwd("~/Google Drive/My Drive/D-00--Projects/01-Finished_Projects/Code-HT-NC/D6-SCLC_Data/SCLC_R/Simulation-Data")


load(file="SCLC-Simulations-RCT.RData")   # RCT.MC, S.RCT.MC      
load(file="SCLC-Simulations-SAT.RData")   # RCT.MC, S.RCT.MC      
load(file="SCLC-Simulations-ECT.RData")   # ECT.MC, S.ECT.MC      # things don't go well
load(file="SCLC-Simulations-ECT0.RData")  # ECT.MC.0, S.ECT.MC.0  # things go well

load(file="SCLC-Simulations-HT1-L.RData") # HT1.L.MC.0, S.HT1.L.MC.0, HT1.L.MC, S.HT1.L.MC 
load(file="SCLC-Simulations-HT2-L.RData") # HT1.L.MC.0, S.HT1.L.MC.0, HT1.L.MC, S.HT1.L.MC 

load(file="SCLC-Simulations-HT1-C-n-75.RData") # HT1.C.MC.n.75, S.HT1.C.MC.n.75, HT1.C.MC.0.n.75, S.HT1.C.MC.0.n.75
load(file="SCLC-Simulations-HT2-C-n-75.RData") # HT2.MC.C.75, S.HT2.MC.C.75, HT2.MC.C.0.75, S.HT2.MC.C.0.75 

load(file="SCLC-Simulations-HT1-C-by-n.RData")
load(file="SCLC-Simulations-HT2-C-by-n.RData")


sapply(HT1.C.MC.n.75, function(V)  c(mean(V[,"S2-TE"], na.rm = T), quantile(V[,"S2-TE"], probs =c(.05, .5, .95), na.rm = T) ))
####### parameters
p.alpha         = 0.05
p.TE            = .40
t.E             = 09
n.vec           = c(50, 75, 100, 125, 150, 175, 200)
s.use           = c("NCT.0000.3299", "NCT.0036.3415", "NCT.0011.9613")
S.names         = c("CALGB-9732", "GALES", "Pirker et al.", "Salgia et al.",	"CALGB-30504")
}

####### parameters Figure 1
{
# Type I error
n.F1            = 75
S.name          = c("TE.5%", "TE.50%", "TE.95%", "P.T1",  "P.power")
S.RCT           = sapply(S.RCT.MC,   function(x) c(as.double(x[(x$n==n.F1) & (x$p.TE==0),4:7]), x[(x$n==n.F1) & (x$p.TE>0),7]) )
S.ECT.0         = sapply(S.ECT.MC.0, function(x) c(as.double(x[(x$n==n.F1) & (x$p.TE==0),4:7]), x[(x$n==n.F1) & (x$p.TE>0),7]) )
S.ECT           = sapply(S.ECT.MC,   function(x) c(as.double(x[(x$n==n.F1) & (x$p.TE==0),4:7]), x[(x$n==n.F1) & (x$p.TE>0),7]) )

S.HT1.L0        = sapply(S.HT1.L.MC.0, function(x) c(as.double(x[(x$n==n.F1) & (x$p.TE==0) & (x$R.1S==2/3) & (x$R.E==1/2), 6:9]), x[(x$n==n.F1) & (x$p.TE>0) & (x$R.1S==2/3) & (x$R.E==1/2),9]) )
S.HT1.L         = sapply(S.HT1.L.MC,   function(x) c(as.double(x[(x$n==n.F1) & (x$p.TE==0) & (x$R.1S==2/3) & (x$R.E==1/2), 6:9]), x[(x$n==n.F1) & (x$p.TE>0) & (x$R.1S==2/3) & (x$R.E==1/2),9]) )
S.HT1.C0        = sapply(S.HT1.C.MC.0.n.75, function(x) c(as.double(x[1,c(10:12,9)]), as.double(x[2,9])) )
S.HT1.C         = sapply(S.HT1.C.MC.0.n.75, function(x) c(as.double(x[1,c(10:12,9)]), as.double(x[2,9])) )

S.HT2.L0        = sapply(S.HT2.MC.L.0, function(x) c(as.double(x[(x$n==n.F1) & (x$p.TE==0) & (x$R.1S==2/3), c(8:10,7)]), as.double(x[(x$n==n.F1) & (x$p.TE>0) & (x$R.1S==1/2), c(7,11:12) ]) ))
S.HT2.L         = sapply(S.HT2.MC.L,   function(x) c(as.double(x[(x$n==n.F1) & (x$p.TE==0) & (x$R.1S==2/3), c(8:10,7)]), as.double(x[(x$n==n.F1) & (x$p.TE>0) & (x$R.1S==1/2), c(7,11:12)]) ))
S.HT2.C0        = sapply(S.HT2.MC.C.0.75, function(x) c(as.double(x[1, c(14:16,8)]), as.double(x[2,c(8,12:13)])) )
S.HT2.C         = sapply(S.HT2.MC.C.75,   function(x) c(as.double(x[1, c(14:16,8)]), as.double(x[2,c(8,12:13)])) )


rownames(S.RCT)    = rownames(S.ECT.0) = rownames(S.ECT)                         = S.name
rownames(S.HT1.L0) = rownames(S.HT1.L) = rownames(S.HT1.C0) = rownames(S.HT1.C)  = S.name
rownames(S.HT2.L0) = rownames(S.HT2.L) = rownames(S.HT2.C0) = rownames(S.HT2.C)  = c(S.name, "Po.NED", "Po.WED")

colnames(S.RCT)    = colnames(S.ECT.0) = colnames(S.ECT)                         = S.names[1:3] # colnames(S.HT1.C) = colnames(S.HT2.C) =
colnames(S.HT1.L0) = colnames(S.HT1.L) = colnames(S.HT1.C0) = colnames(S.HT1.C0) = S.names[1:3] 
colnames(S.HT2.L0) = colnames(S.HT2.L) = colnames(S.HT2.C0) = colnames(S.HT2.C)  = S.names[1:3]


x.vec.1         = c(0,4,8)
x.vec.2         = c(1,5,9)+.6
x.vec.3         = c(0,2,4)
Col.F1          = c("black", "orange",  "blue")[3:1]
Col.L1          = c("black", "orange",  "blue")[3:1]
L1.A            = c("RCT", "ECT", "HT")[3:1] #, "NR-R (A2)", "R-R/NR (A1)", "R-R/NR (A2)")
L1.B            = c("Type 1 error rate", "Power")
}

####### Figure 1 - OS-9, fixed n=75
{
pdf(file="~/Desktop/Fig-2-Compare-All-Designs.pdf", width=8, height=6.5)  
layout( rbind(c(1,1,1,2,2), 2+c(1,1,1,2,2) ))
 
 # Figure 1A    
 { 
   par(mar=c(3,3,3,.8))
  
   plot(c(0,12), c(0,1), ann=F, frame.plot=F, col="white",  axes=F)
    rect(xleft=-1, xright=4, ybottom=-1, ytop=1, col=grey(.98), border=F)
    rect(xleft= 4, xright=8, ybottom=-1, ytop=1, col=grey(.93), border=F) 
    rect(xleft= 8, xright=15,ybottom=-1, ytop=1, col=grey(.98), border=F) 
    
     grid(nx=NA, ny=NULL)
      axis(side=1, at = c(-10, 100))
      axis(side=2, at = c(-10, seq(0,1,.1)) )
       legend(x=-.5, y=.97, legend=L1.A, bty="n", text.col=Col.L1, cex=1.2)
       legend(x=2.2, y=1.05, legend=L1.B, bty="n", lty=c(1,2), pch=c(4, 2), cex=1.2)      
        mtext(text = S.names[1:3], at =c(2, 6, 10), side = 3, line = 1.5, outer = F, cex=.9)
        mtext(text = "No unmeasured confounding", side = 3, line = -2.9, outer = T, adj = .7)
        title(main =" (A)", line = -.7, adj=.01)
        title(xlab="Study design", line=0.8, cex.lab=1.2 )
        title(ylab="Probability", line=1.9, cex.lab=1.2)
         abline(h=0.05, col=grey(.5), lwd=1.2, lty=5)
         
          # Type I error
          lines(x.vec.1 + 0.7,    S.RCT["P.T1",], t="h", lwd=2.0, col=Col.F1[3])
          lines(x.vec.1 + 0.5,  S.ECT.0["P.T1",], t="h", lwd=2.0, col=Col.F1[2])
          lines(x.vec.1 + 0.2, S.HT2.L0["P.T1",], t="h", lwd=2.0, col=Col.F1[1])  
            
           points(x.vec.1 + 0.7,    S.RCT["P.T1",], col=Col.F1[3], pch=4)
           points(x.vec.1 + 0.5,  S.ECT.0["P.T1",], col=Col.F1[2], pch=4)
           points(x.vec.1 + 0.2, S.HT2.L0["P.T1",], col=Col.F1[1], pch=4)
          
          # Power error
          lines(x.vec.2 + 0.7,    S.RCT["P.power",], t="h", lwd=2.0, col=Col.F1[3], lty=2)
          lines(x.vec.2 + 0.5,  S.ECT.0["P.power",], t="h", lwd=2.0, col=Col.F1[2], lty=2)
          lines(x.vec.2 + 0.2, S.HT2.L0["P.power",], t="h", lwd=2.0, col=Col.F1[1], lty=2)     
          
           points(x.vec.2 + 0.7,    S.RCT["P.power",], col=Col.F1[3], pch=2)
           points(x.vec.2 + 0.5,  S.ECT.0["P.power",], col=Col.F1[2], pch=2)
           points(x.vec.2 + 0.2, S.HT2.L0["P.power",], col=Col.F1[1], pch=2)    
 }
 # Figure 1B 
 {
  par(mar=c(3,3,3,.8))  
  plot(c(0,6), c(-.6,.6), ann=F, frame.plot=F, col="white",  axes=F)
    rect(xleft=-1, xright=2, ybottom=-1, ytop=.6, col=grey(.98), border=F)
    rect(xleft= 2, xright=4, ybottom=-1, ytop=.6, col=grey(.93), border=F) 
    rect(xleft= 4, xright=6, ybottom=-1, ytop=.6, col=grey(.98), border=F) 
     grid(nx=NA, ny=NULL)
     abline(h=0.0, col=grey(.5), lwd=1.2, lty=5)    
      axis(side=1, at = c(-10, 100))
      axis(side=2, at = c(-10, seq(-1,1,.2)) )   
        mtext(text = S.names[1:3], at =c(1, 3, 5), side = 3, line = 1.5, outer=F, cex = 1.1)     
        title(main =" (B)", line = -.7, adj=.01)
        title(xlab="Study design", line=0.8, cex.lab=1.2)
        title(ylab="Treatment Effect Estimate", line=1.9, cex.lab=1.2)       
        
          # Treatment effect estimates       
          points(x.vec.3 + 0.8,    S.RCT["TE.50%",], col=Col.F1[3], pch=20)
          points(x.vec.3 + 0.5,  S.ECT.0["TE.50%",], col=Col.F1[2], pch=20) 
          points(x.vec.3 + 0.2, S.HT2.L0["TE.50%",], col=Col.F1[1], pch=20) 
          
           arrows(x0=x.vec.3 + 0.8, x1=x.vec.3 + 0.8, y0=S.RCT["TE.5%",], y1=S.RCT["TE.95%",], col=Col.F1[3], angle=90, length=.025, code=3)
           arrows(x0=x.vec.3 + 0.5, x1=x.vec.3 + 0.5, y0=S.ECT.0["TE.5%",], y1=S.ECT.0["TE.95%",], col=Col.F1[2], angle=90, length=.025, code=3)
           arrows(x0=x.vec.3 + 0.2, x1=x.vec.3 + 0.2, y0=S.HT2.L0["TE.5%",], y1=S.HT2.L0["TE.95%",], col=Col.F1[1], angle=90, length=.025, code=3)
 }  
 # Figure 1C
 { 
  par(mar=c(2,3,1,.8))   
   plot(c(0,12), c(0,1), ann=F, frame.plot=F, col="white",  axes=F)
    rect(xleft=-1, xright=4, ybottom=-1, ytop=1, col=grey(.98), border=F)
    rect(xleft= 4, xright=8, ybottom=-1, ytop=1, col=grey(.93), border=F) 
    rect(xleft= 8, xright=15,ybottom=-1, ytop=1, col=grey(.98), border=F) 
     grid(nx=NA, ny=NULL)
      axis(side=1, at = c(-10, 100))
      axis(side=2, at = c(-10, seq(0,1,.1)) )
        mtext(text = "Leave-one-study-out resampling", side = 3, line = -25.5, outer = T, adj = .7)     
       legend(x=-.5, y=.97, legend=L1.A, bty="n", text.col=Col.L1, cex=1.2)
       legend(x=1.5, y=1.07, legend=L1.B, bty="n", lty=c(1,2), pch=c(4, 2), cex=1.2)  
        title(main =" (C)", line = -.7, adj=.01)       
        title(xlab="Study design", line=0.8, cex.lab=1.2)
        title(ylab="Probability", line=1.9, cex.lab=1.2)
         abline(h=0.05, col=grey(.5), lwd=1.2, lty=5)
          # Type I error
          lines(x.vec.1 + 0.8,    S.RCT["P.T1",], t="h", lwd=2.0, col=Col.F1[3])
          lines(x.vec.1 + 0.5,   S.ECT["P.T1",], t="h", lwd=2.0, col=Col.F1[2])
          lines(x.vec.1 + 0.2, S.HT2.L["P.T1",], t="h", lwd=2.0, col=Col.F1[1])  
   
           points(x.vec.1 + 0.8,   S.RCT["P.T1",], col=Col.F1[3], pch=4)
           points(x.vec.1 + 0.5,   S.ECT["P.T1",], col=Col.F1[2], pch=4)
           points(x.vec.1 + 0.2, S.HT2.L["P.T1",], col=Col.F1[1], pch=4)
           
          # Power error
          lines(x.vec.2 + 0.8,   S.RCT["P.power",], t="h", lwd=2.0, col=Col.F1[3], lty=2)
          lines(x.vec.2 + 0.5,   S.ECT["P.power",], t="h", lwd=2.0, col=Col.F1[2], lty=2)
          lines(x.vec.2 + 0.2, S.HT2.L["P.power",], t="h", lwd=2.0, col=Col.F1[1], lty=2)
          
           points(x.vec.2 + 0.8, S.RCT["P.power",], col=Col.F1[3], pch=2)
           points(x.vec.2 + 0.5, S.ECT["P.power",], col=Col.F1[2], pch=2)
           points(x.vec.2 + 0.2, S.HT2.L["P.power",], col=Col.F1[1], pch=2)  
  } 
 # Figure 1D
 {
  par(mar=c(2,3,1,.8))     
  plot(c(0,6), c(-.6,.6), ann=F, frame.plot=F, col="white",  axes=F)
    rect(xleft=-1, xright=2, ybottom=-1, ytop=.6, col=grey(.98), border=F)
    rect(xleft= 2, xright=4, ybottom=-1, ytop=.6, col=grey(.93), border=F) 
    rect(xleft= 4, xright=6, ybottom=-1, ytop=.6, col=grey(.98), border=F) 
     grid(nx=NA, ny=NULL)
     abline(h=0.0, col=grey(.5), lwd=1.2, lty=5)    
      axis(side=1, at = c(-10, 100))
      axis(side=2, at = c(-10, seq(-1,1,.2)) )   
        title(main =" (D)", line = -.7, adj=.01)      
        title(xlab="Study design", line=0.8, cex.lab=1.2)
        title(ylab="Treatment Effect Estimate", line=1.9, cex.lab=1.2)
          # Treatment effect estimates       
          points(x.vec.3 + 0.8, S.RCT["TE.50%",], col=Col.F1[3], pch=20)
          points(x.vec.3 + 0.5, S.ECT["TE.50%",], col=Col.F1[2], pch=20) 
          points(x.vec.3 + 0.2, S.HT2.L["TE.50%",], col=Col.F1[1], pch=20)  
           arrows(x0=x.vec.3 + 0.8, x1=x.vec.3 + 0.8, y0=S.RCT["TE.5%",], y1=S.RCT["TE.95%",], col=Col.F1[3], angle=90, length=.025, code=3)
           arrows(x0=x.vec.3 + 0.5, x1=x.vec.3 + 0.5, y0=S.ECT["TE.5%",], y1=S.ECT["TE.95%",], col=Col.F1[2], angle=90, length=.025, code=3)
           arrows(x0=x.vec.3 + 0.2, x1=x.vec.3 + 0.2, y0=S.HT2.L["TE.5%",], y1=S.HT2.L["TE.95%",], col=Col.F1[1], angle=90, length=.025, code=3)
  }
   
dev.off()

Tab = rbind(cbind(RCT=S.RCT["P.T1",], ECT=S.ECT.0["P.T1",], HT=S.HT2.L0["P.T1",]),
            cbind(RCT=S.RCT["P.power",], ECT=S.ECT.0["P.power",], HT=S.HT2.L0["P.power",]),
            cbind(RCT=S.RCT["TE.50%",], ECT=S.ECT.0["TE.50%",], HT=S.HT2.L0["TE.50%",]),
            cbind(RCT=S.RCT["TE.5%",], ECT=S.ECT.0["TE.5%",], HT=S.HT2.L0["TE.5%",]),
            cbind(RCT=S.RCT["TE.95%",], ECT=S.ECT.0["TE.95%",], HT=S.HT2.L0["TE.95%",]), 
            
            cbind(RCT=S.RCT["P.T1",], ECT=S.ECT["P.T1",], HT=S.HT2.L["P.T1",]),
            cbind(RCT=S.RCT["P.power",], ECT=S.ECT["P.power",], HT=S.HT2.L["P.power",]),
            cbind(RCT=S.RCT["TE.50%",], ECT=S.ECT["TE.50%",], HT=S.HT2.L["TE.50%",]),
            cbind(RCT=S.RCT["TE.5%",], ECT=S.ECT["TE.5%",], HT=S.HT2.L["TE.5%",]),
            cbind(RCT=S.RCT["TE.95%",], ECT=S.ECT["TE.95%",], HT=S.HT2.L["TE.95%",])
            )

write.csv(x = Tab, file = "~/Desktop/Fig-2.csv")
}


####### Figure S2 permutation - OS-9, fixed n=75
{
pdf(file="~/Desktop/Fig-S2-Compare-All-Designs-Diff-Analysis-Perm.pdf", width=8, height=4.5)  
layout( rbind(c(1,1,1,2,2) ))
 # Figure 1A
 { 
  par(mar=c(2,3,1,.8))   
   plot(c(0,12), c(0,1), ann=F, frame.plot=F, col="white",  axes=F)
    rect(xleft=-1, xright=4, ybottom=-1, ytop=1, col=grey(.98), border=F)
    rect(xleft= 4, xright=8, ybottom=-1, ytop=1, col=grey(.93), border=F) 
    rect(xleft= 8, xright=15,ybottom=-1, ytop=1, col=grey(.98), border=F) 
     grid(nx=NA, ny=NULL)
      axis(side=1, at = c(-10, 100))
      axis(side=2, at = c(-10, seq(0,1,.1)) )
      # mtext(text = "Leave-one-study-out resampling",  side = 3, line = -2.9, outer = T, adj = .7)
         
        mtext(text = S.names[1:3], at =c(2, 6, 10), side = 3, line = -0.5, outer = F, cex=.9)
        
       legend(x=-.5, y=.97, legend=L1.A, bty="n", text.col=Col.L1, cex=1.2)
       legend(x=1.5, y=1.05, legend=L1.B, bty="n", lty=c(1,2), pch=c(4, 2), cex=1.2)  
        title(main =" (A)", line = -1.3, adj=0)       
        title(xlab="Study design", line=0.8, cex.lab=1.2)
        title(ylab="Probability", line=1.9, cex.lab=1.2)
         abline(h=0.05, col=grey(.5), lwd=1.2, lty=5)
          # Type I error
          lines(x.vec.1 + 0.8,    S.RCT["P.T1",], t="h", lwd=2.0, col=Col.F1[3])
          lines(x.vec.1 + 0.5,   S.ECT["P.T1",], t="h", lwd=2.0, col=Col.F1[2])
          lines(x.vec.1 + 0.2, S.HT2.C["P.T1",], t="h", lwd=2.0, col=Col.F1[1])  
   
           points(x.vec.1 + 0.8,   S.RCT["P.T1",], col=Col.F1[3], pch=4)
           points(x.vec.1 + 0.5,   S.ECT["P.T1",], col=Col.F1[2], pch=4)
           points(x.vec.1 + 0.2, S.HT2.C["P.T1",], col=Col.F1[1], pch=4)
           
          # Power error
          lines(x.vec.2 + 0.8,   S.RCT["P.power",], t="h", lwd=2.0, col=Col.F1[3], lty=2)
          lines(x.vec.2 + 0.5,   S.ECT["P.power",], t="h", lwd=2.0, col=Col.F1[2], lty=2)
          lines(x.vec.2 + 0.2, S.HT2.C["P.power",], t="h", lwd=2.0, col=Col.F1[1], lty=2)
          
           points(x.vec.2 + 0.8, S.RCT["P.power",], col=Col.F1[3], pch=2)
           points(x.vec.2 + 0.5, S.ECT["P.power",], col=Col.F1[2], pch=2)
           points(x.vec.2 + 0.2, S.HT2.C["P.power",], col=Col.F1[1], pch=2)  
 } 

 # Figure 1D
 {
  par(mar=c(2,3,1,.8))     
  plot(c(0,6), c(-.6,.6), ann=F, frame.plot=F, col="white",  axes=F)
    rect(xleft=-1, xright=2, ybottom=-1, ytop=.6, col=grey(.98), border=F)
    rect(xleft= 2, xright=4, ybottom=-1, ytop=.6, col=grey(.93), border=F) 
    rect(xleft= 4, xright=6, ybottom=-1, ytop=.6, col=grey(.98), border=F) 
     grid(nx=NA, ny=NULL)
     abline(h=0.0, col=grey(.5), lwd=1.2, lty=5)    
      axis(side=1, at = c(-10, 100))
      axis(side=2, at = c(-10, seq(-1,1,.2)) )   
        title(main =" (B)", line = -1.3, adj=.0)      
        title(xlab="Study design", line=0.8, cex.lab=1.2)
        title(ylab="Treatment Effect Estimate", line=1.9, cex.lab=1.2)
        mtext(text = S.names[1:3], at =c(1, 3, 5), side = 3, line = -0.5, outer=F, cex = .9)     
        
          # Treatment effect estimates       
          points(x.vec.3 + 0.8, S.RCT["TE.50%",], col=Col.F1[3], pch=20)
          points(x.vec.3 + 0.5, S.ECT["TE.50%",], col=Col.F1[2], pch=20) 
          points(x.vec.3 + 0.2, S.HT2.C["TE.50%",], col=Col.F1[1], pch=20)  
           arrows(x0=x.vec.3 + 0.8, x1=x.vec.3 + 0.8, y0=S.RCT["TE.5%",], y1=S.RCT["TE.95%",], col=Col.F1[3], angle=90, length=.025, code=3)
           arrows(x0=x.vec.3 + 0.5, x1=x.vec.3 + 0.5, y0=S.ECT["TE.5%",], y1=S.ECT["TE.95%",], col=Col.F1[2], angle=90, length=.025, code=3)
           arrows(x0=x.vec.3 + 0.2, x1=x.vec.3 + 0.2, y0=S.HT2.C["TE.5%",], y1=S.HT2.C["TE.95%",], col=Col.F1[1], angle=90, length=.025, code=3)
  }
   
dev.off()

Tab = rbind(cbind(RCT=S.RCT["P.T1",],    ECT=S.ECT["P.T1",],    HT=S.HT2.C["P.T1",]),
            cbind(RCT=S.RCT["P.power",], ECT=S.ECT["P.power",], HT=S.HT2.C["P.power",]),
            cbind(RCT=S.RCT["TE.50%",],  ECT=S.ECT["TE.50%",],  HT=S.HT2.C["TE.50%",]),
            cbind(RCT=S.RCT["TE.5%",],   ECT=S.ECT["TE.5%",],   HT=S.HT2.C["TE.5%",]),
            cbind(RCT=S.RCT["TE.95%",],  ECT=S.ECT["TE.95%",],  HT=S.HT2.C["TE.95%",])
)

write.csv(x = Tab, file = "~/Desktop/Fig-S2.csv")
}


####### parameters Figure 2 
{
n.vec     =  S.RCT.MC[[1]][1:7,]$n
Col.F2    =  c("black",  "orange", "blue",  "deepskyblue",  "deepskyblue",  "deepskyblue")
L2        =  c("RCT", "ECT", "NR-R (A1)", "NR-R (A2)", "HT (A1)", "HT (A2)")
n.vec.s   = 50:200

id.H0.d1L = (S.HT1.L.MC[[1]]$R.E==1/2) & (S.HT1.L.MC[[1]]$R.1S==2/3) & (S.HT1.L.MC[[1]]$p.TE==0)
id.H0.d2L = (S.HT2.MC.L[[1]]$R.1S==2/3) & (S.HT2.MC.L[[1]]$p.TE==0)

id.HA.d1L = (S.HT1.L.MC[[1]]$R.E==1/2) & (S.HT1.L.MC[[1]]$R.1S==2/3) & (S.HT1.L.MC[[1]]$p.TE>0)
id.HA.d2L = (S.HT2.MC.L[[1]]$R.1S==2/3) & (S.HT2.MC.L[[1]]$p.TE>0)

id.H0.d2C = (S.HT2.C.by.n[[1]]$R.1S==2/3) & (S.HT2.C.by.n[[1]]$p.TE==0)
id.HA.d2C = (S.HT2.C.by.n[[1]]$R.1S==2/3) & (S.HT2.C.by.n[[1]]$p.TE>0)

id.H0.d1C = (S.HT1.C.by.n[[1]]$R.E==1/2) & (S.HT1.C.by.n[[1]]$R.1S==1/2) & (S.HT1.C.by.n[[1]]$p.TE==0)
id.HA.d1C = (S.HT1.C.by.n[[1]]$R.E==1/2) & (S.HT1.C.by.n[[1]]$R.1S==1/2) & (S.HT1.C.by.n[[1]]$p.TE>0)
}

####### Figure S4 - OS-9, across n
{
pdf(file="~/Desktop/Fig-S4-Compare-All-Designs-across-n.pdf", width=8, height=6.5)   
par(mfrow=c(2,3), mar=c(3,3,1,1), oma=c(0,0,3,0))

Po.list = T1.list = NULL

for(i in 1:3){
 Po = cbind(S.RCT.MC[[i]]$P.power[1:7], 
            S.ECT.MC[[i]]$P.power[1:7], 
            S.HT2.MC.L[[i]]$Po[id.H0.d2L],
            S.HT2.C.by.n[[i]]$Po[id.H0.d2C])
 
  Po = apply(Po, 2, function(y) predict(loess(y~n.vec), newdata=data.frame(n.vec=50:200)) )
  T1.list = cbind(T1.list, Po)
  
 plot(range(n.vec)+c(-10, 10), c(0,1), ann = F, frame.plot=F, col="white", panel.first = grid())
   abline(h=0.05, col=grey(.7), lwd=1.5, lty=2)
    title(xlab="overall sample size (ID)", ylab="Type I error rate", line=1.8, cex.lab=1.2)   
     mtext(text = S.names[i], side = 3, line = 2.0, outer = F)
       for(j.d in 1:4)  lines(n.vec.s, Po[,j.d], t="l", col=Col.F2[j.d], lty=1, pch=20)
       if(i==1)         mtext(text = "False positive rates (leave-one-study-out evalidation)", side = 3, line = -0.3, outer = T)
       if(i==1)         legend("topleft", bty="n", col=Col.F2[-(3:4)], legend=L2[-(3:4)], text.col=Col.F2, cex=1.2)
}

for(i in 1:3){
 Po = cbind(S.RCT.MC[[i]][8:14,]$P.power,
            S.ECT.MC[[i]][8:14,]$P.power-0.005,
            S.HT2.MC.L[[i]]$Po[id.HA.d2L],
            S.HT2.C.by.n[[i]]$Po[id.HA.d2C])
 
 Po      = apply(Po, 2, function(y) predict(loess(y~n.vec), newdata=data.frame(n.vec=50:200)) )
 Po.list = cbind(Po.list, Po)
 
 
 plot(range(n.vec)+c(-10, 10), c(0.2,1), ann = F, frame.plot=F, col="white", panel.first = grid())
   abline(h=0.05, col=grey(.7), lwd=1.5, lty=2)
    title(xlab="overall sample size (ID)", ylab="Power", line=1.8, cex.lab=1.2)
       for(j.d in 1:4)  lines(n.vec.s, Po[,j.d], t="l", col=Col.F2[j.d], lty=1, pch=20)
       if(i==1)         mtext(text = "True positive rates (leave-one-study-out evalidation)",  side = 3, line = -24.3, outer = T)
       if(i==1)         legend("bottomright", bty="n", col=Col.F2[-(3:4)], legend=L2[-(3:4)], text.col=Col.F2, ce=1.2)
}

dev.off()

Tab = cbind(n.vec.s, T1.list, Po.list)

write.csv(x = Tab, file = "~/Desktop/Fig-S4.csv")

}

####### load files & parameters for Figure 3 - OS
rm(list=ls())
{
#setwd("~/Dropbox (Partners HealthCare)/Projects/Ongoing_Projects/Finished_Projects/RWE/RWE_SCLC/SCLC_Data/SCLC_R/Simulation-Data/")
#setwd("~/Google Drive/D-00--Projects/01-Finished_Projects/Code-HT-NC/D6-SCLC_Data/SCLC_R/Simulation-Data")
 setwd("~/Google Drive/My Drive/D-00--Projects/01-Finished_Projects/Code-HT-NC/D6-SCLC_Data/SCLC_R/Simulation-Data")
 

load(file="SCLC-OS-Simulations-RCT-ECT.RData")   # RCT.MC, S.RCT.MC      
load(file="SCLC-OS-Simulations-HT1-L.RData") # HT1.L.MC.0, S.HT1.L.MC.0, HT1.L.MC, S.HT1.L.MC 
load(file="SCLC-OS-Simulations-HT1-C.RData") # HT1.L.MC.0, S.HT1.L.MC.0, HT1.L.MC, S.HT1.L.MC 
load(file="SCLC-OS-Simulations-HT2-L.RData") # HT1.L.MC.0, S.HT1.L.MC.0, HT1.L.MC, S.HT1.L.MC 
load(file="SCLC-OS-Simulations-HT2-C.RData") # HT1.L.MC.0, S.HT1.L.MC.0, HT1.L.MC, S.HT1.L.MC 


x.vec.1         = c(0,4,8)
x.vec.2         = c(1,5,9)+.6
x.vec.3         = c(0,2,4)
Col.F1          = c("black", "orange", "red",  "gold3",  "blue",  "deepskyblue")
Col.L1          = c("black", "orange", "red",  "gold3",  "blue",  "deepskyblue")
L1.A            = c("RCT", "ECT", "NR-R (A1)", "NR-R (A2)", "HT (A1)", "HT (A2)")
L1.B            = c("Type 1 error rate", "Power")
S.names         = c("CALGB-9732", "GALES", "Pirker et al.", "Salgia et al.",	"CALGB-30504")


n.F1            = 100
S.name          = c("TE.5%", "TE.50%", "TE.95%", "P.T1",  "P.power")
S.RCT           = sapply(S.RCT.MC,   function(x) c(as.double(x[(x$n==n.F1) & (x$is.HA==0),4:7]), x[(x$n==n.F1) & (x$is.HA==1),7]) )
S.ECT           = sapply(S.ECT.MC,   function(x) c(as.double(x[(x$n==n.F1) & (x$is.HA==0),4:7]), x[(x$n==n.F1) & (x$is.HA==1),7]) )
S.ECT.0         = sapply(S.ECT.MC.0, function(x) c(as.double(x[(x$n==n.F1) & (x$is.HA==0),4:7]), x[(x$n==n.F1) & (x$is.HA==1),7]) )
S.HT1.L         = sapply(S.HT1.L.MC,    function(x) c(as.double(x[(x$n==n.F1) & (x$is.HA==0), 6:9]), x[(x$n==n.F1) & (x$is.HA==1), 9]) )
S.HT1.L.0       = sapply(S.HT1.L.MC.0,  function(x) c(as.double(x[(x$n==n.F1) & (x$is.HA==0), 6:9]), x[(x$n==n.F1) & (x$is.HA==1), 9]) )
S.HT1.C         = sapply(S.HT1.C.MC,    function(x) c(as.double(x[(x$n==n.F1) & (x$is.HA==0), 6:9]), x[(x$n==n.F1) & (x$is.HA==1), 9]) )
S.HT1.C.0       = sapply(S.HT1.C.MC.0,  function(x) c(as.double(x[(x$n==n.F1) & (x$is.HA==0), 6:9]), x[(x$n==n.F1) & (x$is.HA==1), 9]) )

S.HT2.L         = sapply(S.HT2.L.MC,     function(x) c(as.double(x[(x$n==n.F1) & (x$is.HA==0), 6:9]), x[(x$n==n.F1) & (x$is.HA==1), 9 ]) )
S.HT2.L.0       = sapply(S.HT2.L.MC.0,   function(x) c(as.double(x[(x$n==n.F1) & (x$is.HA==0), 6:9]), x[(x$n==n.F1) & (x$is.HA==1), 9 ]) )

S.HT2.C         = sapply(S.HT2.C.MC,     function(x) c(as.double(x[(x$n==n.F1) & (x$is.HA==0), 6:9]), x[(x$n==n.F1) & (x$is.HA==1), 9 ]) )
S.HT2.C.0       = sapply(S.HT2.C.MC.0,   function(x) c(as.double(x[(x$n==n.F1) & (x$is.HA==0), 6:9]), x[(x$n==n.F1) & (x$is.HA==1), 9 ]) )


colnames(S.RCT) = colnames(S.ECT) = colnames(S.ECT.0) = colnames(S.HT1.L) = colnames(S.HT1.L.0) = colnames(S.HT1.C) = colnames(S.HT1.C.0) = colnames(S.HT2.L) = colnames(S.HT2.L.0) = colnames(S.HT2.C) = colnames(S.HT2.C.0) = S.names[1:3]
rownames(S.RCT) = rownames(S.ECT) = rownames(S.ECT.0) = rownames(S.HT1.L) = rownames(S.HT1.L.0) = rownames(S.HT1.C) = rownames(S.HT1.C.0) = rownames(S.HT2.L) = rownames(S.HT2.L.0) = rownames(S.HT2.C) = rownames(S.HT2.C.0) = S.name
}

####### Figure S5 - OS, fixed n=100
{

pdf(file="~/Desktop/Fig-S5-OS-Compare-All-Designs.pdf", width=8, height=4.5)  

layout( rbind(c(1,1,1,2,2)))  
 # Figure 1C
 { 
  par(mar=c(2,3,1,.8))   
   plot(c(0,12), c(0,1), ann=F, frame.plot=F, col="white",  axes=F)
    rect(xleft=-1, xright=4, ybottom=-1, ytop=1, col=grey(.98), border=F)
    rect(xleft= 4, xright=8, ybottom=-1, ytop=1, col=grey(.95), border=F) 
    rect(xleft= 8, xright=15,ybottom=-1, ytop=1, col=grey(.98), border=F) 
     grid(nx=NA, ny=NULL)
      axis(side=1, at = c(-10, 100))
      axis(side=2, at = c(-10, seq(0,1,.1)) )
      #  mtext(text = "Leave-one-study-out evalidation", side = 3, line = -25.5, outer = T, adj = .7)     
       legend(x=-.7, y=.97, legend=L1.A[-(3:4)][c(3,4,2,1)], bty="n", text.col=Col.L1[-(3:4)] [c(3,4,2,1)], cex=1.2)
       mtext(text = S.names[1:3], at =c(2, 6, 10), side = 3, line = -0.5, outer = F, cex=.9)
       legend(x=2.7, y=1, legend=L1.B, bty="n", lty=c(1,3), pch=c(4, 2), cex=1.2)  
        title(main =" (A)", line = -1.5, adj=.01)       
        title(xlab="Study design", line=0.8, cex.lab=1.2)
        title(ylab="Probability", line=1.9, cex.lab=1.2)
         abline(h=0.05, col=grey(.5), lwd=1.2, lty=5)
         
          # Type I error
          lines(x.vec.1 + 1.1,    S.RCT["P.T1",], t="h", lwd=2.0, col=Col.F1[1])
          lines(x.vec.1 + 0.8,   S.ECT["P.T1",], t="h", lwd=2.0, col=Col.F1[2])
          lines(x.vec.1 + 0.2, S.HT2.L["P.T1",], t="h", lwd=2.0, col=Col.F1[5])  
          lines(x.vec.1 + 0.5, S.HT2.C["P.T1",], t="h", lwd=2.0, col=Col.F1[6])           
          
           points(x.vec.1 + 1.1,   S.RCT["P.T1",], col=Col.F1[1], pch=4)
           points(x.vec.1 + 0.8,  S.ECT["P.T1",], col=Col.F1[2], pch=4)
           points(x.vec.1 + 0.2, S.HT2.L["P.T1",], col=Col.F1[5], pch=4)
           points(x.vec.1 + 0.5, S.HT2.C["P.T1",], col=Col.F1[6], pch=4)

           
          # Power error
          lines(x.vec.2 + 1.1,    S.RCT["P.power",], t="h", lwd=2.0, col=Col.F1[1], lty=3)
          lines(x.vec.2 + 0.8,  S.ECT["P.power",], t="h", lwd=2.0, col=Col.F1[2], lty=3)
          lines(x.vec.2 + 0.2, S.HT2.L["P.power",], t="h", lwd=2.0, col=Col.F1[5], lty=3)
          lines(x.vec.2 + 0.5, S.HT2.C["P.power",], t="h", lwd=2.0, col=Col.F1[6], lty=3)
          
           points(x.vec.2 + 1.1, S.RCT["P.power",], col=Col.F1[1], pch=2)
           points(x.vec.2 + 0.8, S.ECT["P.power",], col=Col.F1[2], pch=2)
           points(x.vec.2 + 0.2, S.HT2.L["P.power",], col=Col.F1[5], pch=2)  
           points(x.vec.2 + 0.5, S.HT2.C["P.power",], col=Col.F1[6], pch=2)            
 } 
 
 # Figure 1D
 {
  par(mar=c(2,3,1,.8))     
  plot(c(0,6), c(.2,2.0), ann=F, frame.plot=F, col="white",  axes=F)
    rect(xleft=-1, xright=2, ybottom=-1, ytop=2.0, col=grey(.98), border=F)
    rect(xleft= 2, xright=4, ybottom=-1, ytop=2.0, col=grey(.95), border=F) 
    rect(xleft= 4, xright=6, ybottom=-1, ytop=2.0, col=grey(.98), border=F) 
     grid(nx=NA, ny=NULL)
     abline(h=0.0, col=grey(.5), lwd=1.2, lty=5)    
      axis(side=1, at = c(-10, 100))
      axis(side=2, at = c(-10, seq(-1,1.9,.2)) )   
        title(main =" (B)", line = -1.5, adj=.01)      
        title(xlab="Study design", line=0.8, cex.lab=1.2)
        title(ylab="Treatment Effect Estimate (HR)", line=1.9 , cex.lab=1.2)
     mtext(text = S.names[1:3], at =c(1, 3, 5), side = 3, line = -0.5, outer=F, cex = .9)             
        
          # Treatment effect estimates       
          points(x.vec.3 + 1.1, S.RCT["TE.50%",], col=Col.F1[1], pch=20)
          points(x.vec.3 + 0.8, S.ECT["TE.50%",], col=Col.F1[2], pch=20) 
          points(x.vec.3 + 0.5, S.HT2.C["TE.50%",], col=Col.F1[5], pch=20)  
          points(x.vec.3 + 0.2, S.HT2.C["TE.50%",], col=Col.F1[6], pch=20)           
          #points(x.vec.3 + 0.8, S.HT1.C["TE.50%",], col=Col.F1[4], pch=20)  
          #points(x.vec.3 + 0.6, S.HT1.L["TE.50%",], col=Col.F1[3], pch=20)  
          
           arrows(x0=x.vec.3 + 1.1, x1=x.vec.3 + 1.1, y0=S.RCT["TE.5%",], y1=S.RCT["TE.95%",], col=Col.F1[1], angle=90, length=.025, code=3)
           arrows(x0=x.vec.3 + 0.8, x1=x.vec.3 + 0.8, y0=S.ECT["TE.5%",], y1=S.ECT["TE.95%",], col=Col.F1[2], angle=90, length=.025, code=3)
           arrows(x0=x.vec.3 + 0.5, x1=x.vec.3 + 0.5, y0=S.HT2.C["TE.5%",], y1=S.HT2.C["TE.95%",], col=Col.F1[5], angle=90, length=.025, code=3)
           arrows(x0=x.vec.3 + 0.2, x1=x.vec.3 + 0.2, y0=S.HT2.C["TE.5%",], y1=S.HT2.C["TE.95%",], col=Col.F1[6], angle=90, length=.025, code=3)
           #arrows(x0=x.vec.3 + 0.6, x1=x.vec.3 + 0.6, y0=S.HT1.L["TE.5%",], y1=S.HT1.L["TE.95%",], col=Col.F1[3], angle=90, length=.025, code=3)
           #arrows(x0=x.vec.3 + 0.8, x1=x.vec.3 + 0.8, y0=S.HT1.C["TE.5%",], y1=S.HT1.C["TE.95%",], col=Col.F1[4], angle=90, length=.025, code=3)
 }
   
dev.off() 

Tab = rbind(cbind(RCT=S.RCT["P.T1",],    ECT=S.ECT["P.T1",],    HT1=S.HT2.L["P.T1",], HT2=S.HT2.C["P.T1",]),
            cbind(RCT=S.RCT["P.power",], ECT=S.ECT["P.power",], HT1=S.HT2.L["P.power",], HT2=S.HT2.C["P.power",]),
            cbind(RCT=S.RCT["TE.50%",],  ECT=S.ECT["TE.50%",],  HT1=S.HT2.L["TE.50%",], HT2=S.HT2.C["TE.50%",]),
            cbind(RCT=S.RCT["TE.5%",],   ECT=S.ECT["TE.5%",],   HT1=S.HT2.L["TE.5%",], HT2=S.HT2.C["TE.5%",]),
            cbind(RCT=S.RCT["TE.95%",],  ECT=S.ECT["TE.95%",],  HT1=S.HT2.L["TE.95%",], HT2=S.HT2.C["TE.95%",])
)

write.csv(x = Tab, file = "~/Desktop/Fig-S5.csv")


}
