# Supplementary material for: The design and evaluation of hybrid controlled trials that leverage external data and randomization
Source: Nat Commun. 2022 Oct 2;13:5783. doi: 10.1038/s41467-022-33192-1 (PMC9527257; doi:10.1038/s41467-022-33192-1)
Supplement: Supplementary file 3 — Supplementary Software 1 [file 41467_2022_33192_MOESM3_ESM.zip › Supplementary Software 1/SCLC-HT1-OS.R]

############## load files 
{
rm(list=ls())
library(parallel)
library(survival)
library(sandwich)

setwd("/gplab/steffen/SCLC-HTD/")
load("SCLC.Merged.Data.Imputed.RData")

Y.X.P    = Y.X.P[!is.na(Y.X.P$Eligible==TRUE),]     # restrict to eligible patients
Y.X.P    = Y.X.P[Y.X.P$Eligible==TRUE,]             # restrict to eligible patients
s.n      = table(Y.X.P$Study[Y.X.P$Tr.Arm=="C"])    # sample size of control arms
s.names  = levels(Y.X.P$Study)                      # name if studies

p.TE            = .40
t.E             = 09
n.mc            = c(50, 75, 100, 125, 150, 175, 200)
n.0             = c(50, 75, 100) 
s.use           = c("NCT.0000.3299", "NCT.0036.3415", "NCT.0011.9613")


R.level          = levels(Y.X.P$Race.2)[-7]
S.level          = levels(Y.X.P$Sex)
id.x             = c("Sex", "Age", "ECOG.PS", "Race.2", "OS.09")
p.alpha          = 0.05
p.q              = c(0.05, .5, 0.95)
}

############## 
{
S0.1.mat   = data.frame(expand.grid(Study=s.use, n=n.mc, R.E=c(1/3, .5, 2/3), R.1S=c(2/3, .5, 1/3), p.TE=c(0, p.TE), itr=1:2))

  i        = as.integer(commandArgs()[3])
  s        = as.character(S0.1.mat$Study[i])
  n        = as.integer(S0.1.mat$n[i])
  pTE      = as.double(S0.1.mat$p.TE[i])
  p.n1     = as.double(S0.1.mat$R.1S[i])
  R.E      = as.double(S0.1.mat$R.E[i])
  
  id.tr    = which( (Y.X.P$Study==s) & (Y.X.P$Tr.Arm=="C") )
  id.ed    = (Y.X.P$Study %in% setdiff(s.use, s)) & (Y.X.P$Tr.Arm=="C")
  D.EC     = cbind(Y.X.P[id.ed, id.x], Arm=0, ID=0)  
  
  n1       = floor(p.n1*n)
  n2       = n-n1
  n2.e     = floor(n2*R.E)
  n2.c     = n-n1-n2.e
}

############## 
F.name   = paste0("Data-HT1-C-OS/HT1-C-OS-", i, ".RData")
t0       = Sys.time()  
HT1.C.MC = t(replicate(n=1000, expr={ 

  {
  id.mc     = sample(x=id.tr, size=n, replace=F)
  id.1      = id.mc[1:n1]
  id.2.e    = id.mc[ (n1+1):(n2.e+n1) ]
  id.2.c    = id.mc[ (n2.e+n1+1):(n2.e+n1+n2.c) ]
  D.E1      = cbind(Y.X.P[id.1, id.x],   Arm=1, ID=1)
  D.E2      = cbind(Y.X.P[id.2.e, id.x], Arm=1, ID=1)
  D.C2      = cbind(Y.X.P[id.2.c, id.x], Arm=0, ID=1)
  
  C.F       = which(D.E1$OS.09==0)
  n.F       = length(C.F)
  if(n.F>0 & pTE>0)   D.E1$OS.09[sample(C.F, size=ceiling(pTE*n.F), replace=F)]=1    
  
  C.F       = which(D.E2$OS.09==0)
  n.F       = length(C.F)
  if(n.F>0 & pTE>0)   D.E2$OS.09[sample(C.F, size=ceiling(pTE*n.F), replace=F)]=1 
  }
  
  ############ 1st stage
  {  
  X1.ol     = S.level %in% D.E1$Sex
  X2.ol     =     0:2 %in% D.E1$ECOG.PS
  X3.ol     = R.level %in% D.E1$Race.2
  id.ec     = which((D.EC$Sex %in% S.level[X1.ol]) & (D.EC$ECOG.PS %in% (0:2)[X2.ol]) & (D.EC$Race.2 %in% R.level[X3.ol]))
  D         = rbind( D.E1,  D.EC)
  D         = D[rowSums(is.na(D))==0,]
  
  if( sum(X1.ol)>1 & sum(X2.ol)>1 & sum(X3.ol)>1)  PS.fit  = tryCatch(expr=glm(Arm ~ Age+Sex+ECOG.PS+Race.2, data=D,  family=binomial(link="logit")),  warning=function(w){"w"})  
  if( sum(X1.ol)<2 & sum(X2.ol)>1 & sum(X3.ol)>1)  PS.fit  = tryCatch(expr=glm(Arm ~ Age+ECOG.PS+Race.2, data=D,  family=binomial(link="logit")),  warning=function(w){"w"})  
  if( sum(X1.ol)>1 & sum(X2.ol)<2 & sum(X3.ol)>1)  PS.fit  = tryCatch(expr=glm(Arm ~ Age+Sex+Race.2, data=D,  family=binomial(link="logit")),  warning=function(w){"w"})  
  if( sum(X1.ol)>1 & sum(X2.ol)>1 & sum(X3.ol)<2)  PS.fit  = tryCatch(expr=glm(Arm ~ Age+Sex+ECOG.PS, data=D,  family=binomial(link="logit")),  warning=function(w){"w"})  
  if( sum(X1.ol)<2 & sum(X2.ol)<2 & sum(X3.ol)>1)  PS.fit  = tryCatch(expr=glm(Arm ~ Age+Race.2, data=D,  family=binomial(link="logit")),  warning=function(w){"w"})  
  if( sum(X1.ol)<2 & sum(X2.ol)>1 & sum(X3.ol)<2)  PS.fit  = tryCatch(expr=glm(Arm ~ Age+ECOG.PS, data=D,  family=binomial(link="logit")),  warning=function(w){"w"})  
  if( sum(X1.ol)>1 & sum(X2.ol)<2 & sum(X3.ol)<2)  PS.fit  = tryCatch(expr=glm(Arm ~ Age+Sex, data=D,  family=binomial(link="logit")),  warning=function(w){"w"})  
  if( sum(X1.ol)<2 & sum(X2.ol)<2 & sum(X3.ol)<2)  PS.fit  = tryCatch(expr=glm(Arm ~ Age, data=D,  family=binomial(link="logit")),  warning=function(w){"w"})  
                                                   Con     = !identical(PS.fit, "w")
                                                   PS      = rep(1/2, nrow(D))
                                          if(Con)  PS       = PS.fit$fitted.values
                                                   W        = D$Arm*(1-PS) + (1-D$Arm)*PS
                                                   Glm.p    = tryCatch(expr=glm(OS.09~Arm, weights=W, data=D, family=quasibinomial(link="identity"), start=c(mean(D$OS.09), 0) ), warning=function(w){"w"})  
                                                   con      = !identical(Glm.p, "w")
  if(con & Con){
         V        = vcovHC(Glm.p, type="HC0")
         TE       = Glm.p$coef[2]
         names(TE)= NULL 
         z        = TE/sqrt(V[2,2])
         S1       = c(TE=TE, sd.TE=sqrt(V[2,2]), z.evc=z, p.v=pnorm(z, lower.tail=F) )
  }else  S1       = c(TE=NA, sd.TE=NA, z.evc=NA, p.v=NA)
  }
 
  ############ 2st stage  
  {
  D.E       = rbind(D.E1, D.E2)
  X1.ol     = S.level %in% D.E$Sex
  X2.ol     =     0:2 %in% D.E$ECOG.PS
  X3.ol     = R.level %in% D.E$Race.2
  id.ec     = which((D.EC$Sex %in% S.level[X1.ol]) & (D.EC$ECOG.PS %in% (0:2)[X2.ol]) & (D.EC$Race.2 %in% R.level[X3.ol]))
  D         = rbind(D.E, D.C2, D.EC[id.ec,])
  D         = D[rowSums(is.na(D))==0,]
  ID        = which(D$ID==1)
  A.ID      = D$Arm[ID]
  
  if( sum(X1.ol)>1 & sum(X2.ol)>1 & sum(X3.ol)>1)  PS.fit  = tryCatch(expr=glm(Arm ~ Age+Sex+ECOG.PS+Race.2, data=D,  family=binomial(link="logit")),  warning=function(w){"w"})  
  if( sum(X1.ol)<2 & sum(X2.ol)>1 & sum(X3.ol)>1)  PS.fit  = tryCatch(expr=glm(Arm ~ Age+ECOG.PS+Race.2, data=D,  family=binomial(link="logit")),  warning=function(w){"w"})  
  if( sum(X1.ol)>1 & sum(X2.ol)<2 & sum(X3.ol)>1)  PS.fit  = tryCatch(expr=glm(Arm ~ Age+Sex+Race.2, data=D,  family=binomial(link="logit")),  warning=function(w){"w"})  
  if( sum(X1.ol)>1 & sum(X2.ol)>1 & sum(X3.ol)<2)  PS.fit  = tryCatch(expr=glm(Arm ~ Age+Sex+ECOG.PS, data=D,  family=binomial(link="logit")),  warning=function(w){"w"})  
  if( sum(X1.ol)<2 & sum(X2.ol)<2 & sum(X3.ol)>1)  PS.fit  = tryCatch(expr=glm(Arm ~ Age+Race.2, data=D,  family=binomial(link="logit")),  warning=function(w){"w"})  
  if( sum(X1.ol)<2 & sum(X2.ol)>1 & sum(X3.ol)<2)  PS.fit  = tryCatch(expr=glm(Arm ~ Age+ECOG.PS, data=D,  family=binomial(link="logit")),  warning=function(w){"w"})  
  if( sum(X1.ol)>1 & sum(X2.ol)<2 & sum(X3.ol)<2)  PS.fit  = tryCatch(expr=glm(Arm ~ Age+Sex, data=D,  family=binomial(link="logit")),  warning=function(w){"w"})  
  if( sum(X1.ol)<2 & sum(X2.ol)<2 & sum(X3.ol)<2)  PS.fit  = tryCatch(expr=glm(Arm ~ Age, data=D,  family=binomial(link="logit")),  warning=function(w){"w"})  
                                                   Con     = !identical(PS.fit, "w")
                                                   PS      = rep(1/2, nrow(D))
                                          if(Con)  PS       = PS.fit$fitted.values
                                                   W        = D$Arm*(1-PS) + (1-D$Arm)*PS
                                                   Glm.p    = tryCatch(expr=glm(OS.09~Arm, weights=W, data=D, family=quasibinomial(link="identity"), start=c(mean(D$OS.09), 0) ), warning=function(w){"w"})  
                                                   con      = !identical(Glm.p, "w")
  if(con & Con){
         V        = vcovHC(Glm.p, type="HC0")
         TE       = Glm.p$coef[2]
         names(TE)= NULL 
         z        = TE/sqrt(V[2,2])
   
         z.per    = replicate(n=100, {
             D$Arm[ID] = sample(D$Arm[ID])
          
             if( sum(X1.ol)>1 & sum(X2.ol)>1 & sum(X3.ol)>1)  PS.fit  = tryCatch(expr=glm(Arm ~ Age+Sex+ECOG.PS+Race.2, data=D,  family=binomial(link="logit")),  warning=function(w){"w"})  
             if( sum(X1.ol)<2 & sum(X2.ol)>1 & sum(X3.ol)>1)  PS.fit  = tryCatch(expr=glm(Arm ~ Age+ECOG.PS+Race.2, data=D,  family=binomial(link="logit")),  warning=function(w){"w"})  
             if( sum(X1.ol)>1 & sum(X2.ol)<2 & sum(X3.ol)>1)  PS.fit  = tryCatch(expr=glm(Arm ~ Age+Sex+Race.2, data=D,  family=binomial(link="logit")),  warning=function(w){"w"})  
             if( sum(X1.ol)>1 & sum(X2.ol)>1 & sum(X3.ol)<2)  PS.fit  = tryCatch(expr=glm(Arm ~ Age+Sex+ECOG.PS, data=D,  family=binomial(link="logit")),  warning=function(w){"w"})  
             if( sum(X1.ol)<2 & sum(X2.ol)<2 & sum(X3.ol)>1)  PS.fit  = tryCatch(expr=glm(Arm ~ Age+Race.2, data=D,  family=binomial(link="logit")),  warning=function(w){"w"})  
             if( sum(X1.ol)<2 & sum(X2.ol)>1 & sum(X3.ol)<2)  PS.fit  = tryCatch(expr=glm(Arm ~ Age+ECOG.PS, data=D,  family=binomial(link="logit")),  warning=function(w){"w"})  
             if( sum(X1.ol)>1 & sum(X2.ol)<2 & sum(X3.ol)<2)  PS.fit  = tryCatch(expr=glm(Arm ~ Age+Sex, data=D,  family=binomial(link="logit")),  warning=function(w){"w"})  
             if( sum(X1.ol)<2 & sum(X2.ol)<2 & sum(X3.ol)<2)  PS.fit  = tryCatch(expr=glm(Arm ~ Age, data=D,  family=binomial(link="logit")),  warning=function(w){"w"})  
                                                   Con.p   = !identical(PS.fit, "w")
                                                   PS      = rep(1/2, nrow(D))
                                          if(Con.p)PS       = PS.fit$fitted.values
                                                   W        = D$Arm*(1-PS) + (1-D$Arm)*PS
                                                   Glm.P    = tryCatch(expr=glm(OS.09~Arm, weights=W, data=D, family=quasibinomial(link="identity"), start=c(mean(D$OS.09), 0) ), warning=function(w){"w"})  
                                                   con.p    = !identical(Glm.P, "w")
                                                   z.p      = NA
                               if(con.p & Con.p)   z.p      = Glm.P$coef[2]/sqrt(vcovHC(Glm.P, type="HC0")[2,2])
                                                   z.p
         })
               
         
         S2       = c(TE=TE, sd.TE=sqrt(V[2,2]), z.evc=z, p.v=mean(z.per>=z, na.rm = T))
  }else  S2       = c(TE=NA, sd.TE=NA, z.evc=NA, p.v=NA)
  }
  
  ############ return               
              c(S1, S2)
}))
t1       = Sys.time()  
           print(t1-t0)
           save(HT1.C.MC, file=F.name)


  
