# Supplementary material for: The design and evaluation of hybrid controlled trials that leverage external data and randomization
Source: Nat Commun. 2022 Oct 2;13:5783. doi: 10.1038/s41467-022-33192-1 (PMC9527257; doi:10.1038/s41467-022-33192-1)
Supplement: Supplementary file 3 — Supplementary Software 1 [file 41467_2022_33192_MOESM3_ESM.zip › Supplementary Software 1/SCLC-HT2-OS.R]

############################ load files 
{
rm(list=ls())
library(parallel)
library(survival)
library(sandwich)

setwd("/gplab/steffen/Finished_projects/SCLC-HTD/")
load("SCLC.Merged.Data.Imputed.RData")

Y.X.P    = Y.X.P[!is.na(Y.X.P$Eligible==TRUE),]     # restrict to eligible patients
Y.X.P    = Y.X.P[Y.X.P$Eligible==TRUE,]             # restrict to eligible patients
s.n      = table(Y.X.P$Study[Y.X.P$Tr.Arm=="C"])    # sample size of control arms
s.names  = levels(Y.X.P$Study)                      # name if studies

p.TE            = .40
t.E             = 09
n.mc            = c(50, 75, 100, 125, 150, 175, 200)
n.0             = c(50, 75, 100) 
s.use           = c("NCT.0000.3299", "NCT.0036.3415", "NCT.0011.9613")


R.level          = levels(Y.X.P$Race.2)[-7]
S.level          = levels(Y.X.P$Sex)
id.x             = c("Sex", "Age", "ECOG.PS", "Race.2", "OS.09")
p.alpha          = 0.05
p.q              = c(0.05, .5, 0.95)


c.m             = c("TE", "SE.TE", "z", "p.v")
C.m             = rep(c("S1-NED", "S2-NED", "S1-WED", "S2-WED"), each=4)
}


############################  
{
S0.2.mat   = data.frame(expand.grid(Study=s.use, n=n.mc, R.1S=c(2/3, .5, 1/3), p.TE=c(0, p.TE), itr=1:5))
s0.2.mat   = data.frame(expand.grid(Study=s.use, n=n.mc, R.1S=c(2/3, .5, 1/3), p.TE=c(0, p.TE)))
i          = as.integer(commandArgs()[3])
F.name     = paste0("Data-HT2-C-OS/HT2-C-OS-", i, ".RData")

 print(i)
  s        = as.character(S0.2.mat$Study[i])
  n        = as.integer(S0.2.mat$n[i])
  pTE      = as.double(S0.2.mat$p.TE[i])
  id.tr    = which( (Y.X.P$Study==s) & (Y.X.P$Tr.Arm=="C") )
  id.ed    = (Y.X.P$Study %in% setdiff(s.use, s)) & (Y.X.P$Tr.Arm=="C")
  
  n.1      = ceiling(as.double(S0.2.mat$R.1S[i])*n)
  n.1c     = ceiling(n.1/2)
  n.1e     = n.1-n.1c
  n.2      = n-(n.1c+n.1e)
  n.2e     = ceiling(n.2/2)
  n.2c     = n.2-n.2e 
  
  D.EC     = cbind(Y.X.P[id.ed, id.x], Arm=0, ID=0)  
  D.EC     = D.EC[rowSums(is.na(D.EC))==0,]
}
  
############################  
t0              = Sys.time()  
HT2.C           = t(replicate(n=300, expr={  
  
  ############ sample data
  {
  id.mc     = sample(x=id.tr, size=n, replace=F)
  id.1e     = id.mc[1:n.1e]
  id.1c     = id.mc[(1+n.1e):n.1]
  id.2      = id.mc[(n.1+1):n]
  id.2e     = id.2[1:n.2e]
  id.2c     = id.2[(n.2e+1):n.2]  
  
  D.E1      = cbind(Y.X.P[id.1e, id.x],   Arm=1, ID=1)
  D.C1      = cbind(Y.X.P[id.1c, id.x],   Arm=0, ID=1)
  
  D.2       = cbind(Y.X.P[id.2, id.x],   Arm=1, ID=1)
  D.E2      = cbind(Y.X.P[id.2e, id.x], Arm=1, ID=1)
  D.C2      = cbind(Y.X.P[id.2c, id.x], Arm=0, ID=1)
  
  C.F       = which(D.E1$OS.09==0)
  n.F       = length(C.F)
  if(n.F>0 & pTE>0)   D.E1$OS.09[C.F[1:ceiling(pTE*n.F)]]=1
  
  C.F       = which(D.E2$OS.09==0)
  n.F       = length(C.F)
  if(n.F>0 & pTE>0)   D.E2$OS.09[C.F[1:ceiling(pTE*n.F)]]=1
  
  C.F       = which(D.2$OS.09==0)
  n.F       = length(C.F)
  if(n.F>0 & pTE>0)   D.2$OS.09[C.F[1:ceiling(pTE*n.F)]]=1
 }
  
  ############ 1st stage data
  {
  X1.ol     = S.level %in% D.E1$Sex
  X2.ol     =     0:2 %in% D.E1$ECOG.PS
  X3.ol     = R.level %in% D.E1$Race.2
  
  id.ec     = which((D.EC$Sex %in% S.level[X1.ol]) & (D.EC$ECOG.PS %in% (0:2)[X2.ol]) & (D.EC$Race.2 %in% R.level[X3.ol]))
  D.EC1     = D.EC[id.ec,]
  }
  
  ############ 1st Analysis (without-ED)  
  {
   p.E     = mean(D.E1$OS.09)
   p.C     = mean(D.C1$OS.09)
   TE      = p.E-p.C
   SD.TE   = sqrt(p.E*(1-p.E)/n.1e+p.C*(1-p.C)/n.1c)
   z       = TE/SD.TE   
   S1.NED  = c(TE=TE, SD.TE=SD.TE, z=z, p.v=pnorm(z, lower.tail=F)) 
  }
  
  ############ 2nd Analysis (without-ED)  
  {
   p.E     = mean(c(D.E1$OS.09, D.E2$OS.09))
   p.C     = mean(c(D.C1$OS.09, D.C2$OS.09))
   TE      = p.E-p.C
   SD.TE   = sqrt(p.E*(1-p.E)/(n.1e+n.2e)+p.C*(1-p.C)/(n.1c+n.2c))
   z       = TE/SD.TE   
   S2.NED  = c(TE=TE, SD.TE=SD.TE, z=z, p.v=pnorm(z, lower.tail=F)) 
  }  
  
  ############ 1st stage similarity  
  {
     D       = rbind(D.E1,  D.C1, D.EC1)
     D       = D[rowSums(is.na(D))==0,]  
     
  if( sum(X1.ol)>1 & sum(X2.ol)>1 & sum(X3.ol)>1){
    Glm.M1    = tryCatch(expr=glm(OS.09 ~ Arm+Age+Sex+ECOG.PS+Race.2, data=D,  family=binomial(link="logit")), warning=function(w){"w"})  
    Glm.M2    = tryCatch(expr=glm(OS.09 ~ Arm+Age*ID+Sex*ID+ECOG.PS*ID+Race.2*ID, data=D,  family=binomial(link="logit")), warning=function(w){"w"})  
  }
  if( sum(X1.ol)<2 & sum(X2.ol)>1 & sum(X3.ol)>1){
    Glm.M1    = tryCatch(expr=glm(OS.09 ~ Arm+Age+ECOG.PS+Race.2, data=D,  family=binomial(link="logit")), warning=function(w){"w"})  
    Glm.M2    = tryCatch(expr=glm(OS.09 ~ Arm+Age*ID+ECOG.PS*ID+Race.2*ID, data=D,  family=binomial(link="logit")), warning=function(w){"w"})  
  }
  if( sum(X1.ol)>1 & sum(X2.ol)<2 & sum(X3.ol)>1){
    Glm.M1    = tryCatch(expr=glm(OS.09 ~ Arm+Age+Sex+Race.2, data=D,  family=binomial(link="logit")), warning=function(w){"w"})  
    Glm.M2    = tryCatch(expr=glm(OS.09 ~ Arm+Age*ID+Sex*ID+Race.2*ID, data=D,  family=binomial(link="logit")), warning=function(w){"w"})  
  }
  if( sum(X1.ol)>1 & sum(X2.ol)>1 & sum(X3.ol)<2){
    Glm.M1    = tryCatch(expr=glm(OS.09 ~ Arm+Age+Sex+ECOG.PS, data=D,  family=binomial(link="logit")), warning=function(w){"w"})  
    Glm.M2    = tryCatch(expr=glm(OS.09 ~ Arm+Age*ID+Sex*ID+ECOG.PS*ID, data=D,  family=binomial(link="logit")), warning=function(w){"w"})  
  }
  if( sum(X1.ol)<2 & sum(X2.ol)<2 & sum(X3.ol)>1){
    Glm.M1    = tryCatch(expr=glm(OS.09 ~ Arm+Age+Race.2, data=D,  family=binomial(link="logit")), warning=function(w){"w"})  
    Glm.M2    = tryCatch(expr=glm(OS.09 ~ Arm+Age*ID+Race.2*ID, data=D,  family=binomial(link="logit")), warning=function(w){"w"})  
  }  
  if( sum(X1.ol)<2 & sum(X2.ol)>1 & sum(X3.ol)<2){
    Glm.M1    = tryCatch(expr=glm(OS.09 ~ Arm+Age+ECOG.PS, data=D,  family=binomial(link="logit")), warning=function(w){"w"})  
    Glm.M2    = tryCatch(expr=glm(OS.09 ~ Arm+Age*ID+ECOG.PS*ID, data=D,  family=binomial(link="logit")), warning=function(w){"w"})  
  }
  if( sum(X1.ol)>1 & sum(X2.ol)<2 & sum(X3.ol)<2){
    Glm.M1    = tryCatch(expr=glm(OS.09 ~ Arm+Age+Sex, data=D,  family=binomial(link="logit")), warning=function(w){"w"})  
    Glm.M2    = tryCatch(expr=glm(OS.09 ~ Arm+Age*ID+Sex*ID, data=D,  family=binomial(link="logit")), warning=function(w){"w"})  
  }
  if( sum(X1.ol)<2 & sum(X2.ol)<2 & sum(X3.ol)<2){
    Glm.M1    = tryCatch(expr=glm(OS.09 ~ Arm+Age, data=D,  family=binomial(link="logit")), warning=function(w){"w"})  
    Glm.M2    = tryCatch(expr=glm(OS.09 ~ Arm+Age*ID, data=D,  family=binomial(link="logit")), warning=function(w){"w"})  
  }
  
                                M1.ll.df = M2.ll.df = rep(NA, 2)
    if(!identical(Glm.M1, "w")) M1.ll.df = c(ll=logLik(object=Glm.M1), df=length(Glm.M1$coef))
    if(!identical(Glm.M2, "w")) M2.ll.df = c(ll=logLik(object=Glm.M2), df=length(Glm.M2$coef))
                                S1.S     = c(M1=M1.ll.df, M2=M2.ll.df, n=nrow(D))
  }  
  
  ############ 1st stage (with-ED) 
  {  
  if( sum(X1.ol)>1 & sum(X2.ol)>1 & sum(X3.ol)>1)  PS.fit  = tryCatch(expr=glm(Arm ~ Age+Sex+ECOG.PS+Race.2, data=D,  family=binomial(link="logit")),  warning=function(w){"w"})  
  if( sum(X1.ol)<2 & sum(X2.ol)>1 & sum(X3.ol)>1)  PS.fit  = tryCatch(expr=glm(Arm ~ Age+ECOG.PS+Race.2, data=D,  family=binomial(link="logit")),  warning=function(w){"w"})  
  if( sum(X1.ol)>1 & sum(X2.ol)<2 & sum(X3.ol)>1)  PS.fit  = tryCatch(expr=glm(Arm ~ Age+Sex+Race.2, data=D,  family=binomial(link="logit")),  warning=function(w){"w"})  
  if( sum(X1.ol)>1 & sum(X2.ol)>1 & sum(X3.ol)<2)  PS.fit  = tryCatch(expr=glm(Arm ~ Age+Sex+ECOG.PS, data=D,  family=binomial(link="logit")),  warning=function(w){"w"})  
  if( sum(X1.ol)<2 & sum(X2.ol)<2 & sum(X3.ol)>1)  PS.fit  = tryCatch(expr=glm(Arm ~ Age+Race.2, data=D,  family=binomial(link="logit")),  warning=function(w){"w"})  
  if( sum(X1.ol)<2 & sum(X2.ol)>1 & sum(X3.ol)<2)  PS.fit  = tryCatch(expr=glm(Arm ~ Age+ECOG.PS, data=D,  family=binomial(link="logit")),  warning=function(w){"w"})  
  if( sum(X1.ol)>1 & sum(X2.ol)<2 & sum(X3.ol)<2)  PS.fit  = tryCatch(expr=glm(Arm ~ Age+Sex, data=D,  family=binomial(link="logit")),  warning=function(w){"w"})  
  if( sum(X1.ol)<2 & sum(X2.ol)<2 & sum(X3.ol)<2)  PS.fit  = tryCatch(expr=glm(Arm ~ Age, data=D,  family=binomial(link="logit")),  warning=function(w){"w"})  
                                                   Con     = !identical(PS.fit, "w")
                                                   PS      = rep(1/2, nrow(D))
                                          if(Con)  PS       = PS.fit$fitted.values
                                                   W        = D$Arm*(1-PS) + (1-D$Arm)*PS
                                                   Glm.p    = tryCatch(expr=glm(OS.09~Arm, weights=W, data=D, family=quasibinomial(link="identity"), start=c(mean(D$OS.09), 0) ), warning=function(w){"w"})  
                                                   con      = !identical(Glm.p, "w")
  if(con & Con){
         V        = vcovHC(Glm.p, type="HC0")
         TE       = Glm.p$coef[2]
         names(TE)= NULL 
         z        = TE/sqrt(V[2,2])
         S1.WED   = c(TE=TE, sd.TE=sqrt(V[2,2]), z.evc=z, p.v=pnorm(z, lower.tail=F) )
  }else  S1.WED   = c(TE=NA, sd.TE=NA, z.evc=NA, p.v=NA)
  }

  ############ 2nd stage data
  {
  X1.ol     = S.level %in% D.2$Sex
  X2.ol     =     0:2 %in% D.2$ECOG.PS
  X3.ol     = R.level %in% D.2$Race.2
  
  id.ec     = which((D.EC$Sex %in% S.level[X1.ol]) & (D.EC$ECOG.PS %in% (0:2)[X2.ol]) & (D.EC$Race.2 %in% R.level[X3.ol]))
  D.EC2     = D.EC[id.ec,]  
  }
  
  ############ 2nd stage (with-ED) 
  {  
    
                                                   D       = rbind(D.2,  D.C1, D.EC2)
                                                   D       = D[rowSums(is.na(D))==0,]
  if( sum(X1.ol)>1 & sum(X2.ol)>1 & sum(X3.ol)>1)  PS.fit  = tryCatch(expr=glm(Arm ~ Age+Sex+ECOG.PS+Race.2, data=D,  family=binomial(link="logit")),  warning=function(w){"w"})  
  if( sum(X1.ol)<2 & sum(X2.ol)>1 & sum(X3.ol)>1)  PS.fit  = tryCatch(expr=glm(Arm ~ Age+ECOG.PS+Race.2, data=D,  family=binomial(link="logit")),  warning=function(w){"w"})  
  if( sum(X1.ol)>1 & sum(X2.ol)<2 & sum(X3.ol)>1)  PS.fit  = tryCatch(expr=glm(Arm ~ Age+Sex+Race.2, data=D,  family=binomial(link="logit")),  warning=function(w){"w"})  
  if( sum(X1.ol)>1 & sum(X2.ol)>1 & sum(X3.ol)<2)  PS.fit  = tryCatch(expr=glm(Arm ~ Age+Sex+ECOG.PS, data=D,  family=binomial(link="logit")),  warning=function(w){"w"})  
  if( sum(X1.ol)<2 & sum(X2.ol)<2 & sum(X3.ol)>1)  PS.fit  = tryCatch(expr=glm(Arm ~ Age+Race.2, data=D,  family=binomial(link="logit")),  warning=function(w){"w"})  
  if( sum(X1.ol)<2 & sum(X2.ol)>1 & sum(X3.ol)<2)  PS.fit  = tryCatch(expr=glm(Arm ~ Age+ECOG.PS, data=D,  family=binomial(link="logit")),  warning=function(w){"w"})  
  if( sum(X1.ol)>1 & sum(X2.ol)<2 & sum(X3.ol)<2)  PS.fit  = tryCatch(expr=glm(Arm ~ Age+Sex, data=D,  family=binomial(link="logit")),  warning=function(w){"w"})  
  if( sum(X1.ol)<2 & sum(X2.ol)<2 & sum(X3.ol)<2)  PS.fit  = tryCatch(expr=glm(Arm ~ Age, data=D,  family=binomial(link="logit")),  warning=function(w){"w"})  
                                                   Con     = !identical(PS.fit, "w")
                                                   PS      = rep(1/2, nrow(D))
                                          if(Con)  PS       = PS.fit$fitted.values
                                                   W        = D$Arm*(1-PS) + (1-D$Arm)*PS
                                                   Glm.p    = tryCatch(expr=glm(OS.09~Arm, weights=W, data=D, family=quasibinomial(link="identity"), start=c(mean(D$OS.09), 0) ), warning=function(w){"w"})  
                                                   con      = !identical(Glm.p, "w")
  if(con & Con){
         ID       = which(D$ID==1)
         V        = vcovHC(Glm.p, type="HC0")
         TE       = Glm.p$coef[2]
         names(TE)= NULL 
         z        = TE/sqrt(V[2,2])
 
         z.per    = replicate(n=199, {
             D$Arm[ID] = sample(D$Arm[ID])
          
             if( sum(X1.ol)>1 & sum(X2.ol)>1 & sum(X3.ol)>1)  PS.fit  = tryCatch(expr=glm(Arm ~ Age+Sex+ECOG.PS+Race.2, data=D,  family=binomial(link="logit")),  warning=function(w){"w"})  
             if( sum(X1.ol)<2 & sum(X2.ol)>1 & sum(X3.ol)>1)  PS.fit  = tryCatch(expr=glm(Arm ~ Age+ECOG.PS+Race.2, data=D,  family=binomial(link="logit")),  warning=function(w){"w"})  
             if( sum(X1.ol)>1 & sum(X2.ol)<2 & sum(X3.ol)>1)  PS.fit  = tryCatch(expr=glm(Arm ~ Age+Sex+Race.2, data=D,  family=binomial(link="logit")),  warning=function(w){"w"})  
             if( sum(X1.ol)>1 & sum(X2.ol)>1 & sum(X3.ol)<2)  PS.fit  = tryCatch(expr=glm(Arm ~ Age+Sex+ECOG.PS, data=D,  family=binomial(link="logit")),  warning=function(w){"w"})  
             if( sum(X1.ol)<2 & sum(X2.ol)<2 & sum(X3.ol)>1)  PS.fit  = tryCatch(expr=glm(Arm ~ Age+Race.2, data=D,  family=binomial(link="logit")),  warning=function(w){"w"})  
             if( sum(X1.ol)<2 & sum(X2.ol)>1 & sum(X3.ol)<2)  PS.fit  = tryCatch(expr=glm(Arm ~ Age+ECOG.PS, data=D,  family=binomial(link="logit")),  warning=function(w){"w"})  
             if( sum(X1.ol)>1 & sum(X2.ol)<2 & sum(X3.ol)<2)  PS.fit  = tryCatch(expr=glm(Arm ~ Age+Sex, data=D,  family=binomial(link="logit")),  warning=function(w){"w"})  
             if( sum(X1.ol)<2 & sum(X2.ol)<2 & sum(X3.ol)<2)  PS.fit  = tryCatch(expr=glm(Arm ~ Age, data=D,  family=binomial(link="logit")),  warning=function(w){"w"})  
                                                   Con.p   = !identical(PS.fit, "w")
                                                   PS      = rep(1/2, nrow(D))
                                          if(Con.p)PS       = PS.fit$fitted.values
                                                   W        = D$Arm*(1-PS) + (1-D$Arm)*PS
                                                   Glm.P    = tryCatch(expr=glm(OS.09~Arm, weights=W, data=D, family=quasibinomial(link="identity"), start=c(mean(D$OS.09), 0) ), warning=function(w){"w"})  
                                                   con.p    = !identical(Glm.P, "w")
                                                   z.p      = NA
                               if(con.p & Con.p)   z.p      = Glm.P$coef[2]/sqrt(vcovHC(Glm.P, type="HC0")[2,2])
                                                   z.p
         })                
         
         S2.WED   = c(TE=TE, sd.TE=sqrt(V[2,2]), z.evc=z, p.v=mean(z.per>=z, na.rm=T))
  }else  S2.WED   = c(TE=NA, sd.TE=NA, z.evc=NA, p.v=NA)
  }
  
  ############ return
  c(S1.S, S1.NED, S2.NED, S1.WED, S2.WED)
  
  }))
colnames(HT2.C) = c("M1.ll", "M1.df", "M2.ll", "M2.df", "n1", paste0(C.m, "-", c.m)) 
t1              = Sys.time()  
                  print(t1-t0)
                  save(HT2.C, file=F.name)


  
