# Supplementary material for: The design and evaluation of hybrid controlled trials that leverage external data and randomization
Source: Nat Commun. 2022 Oct 2;13:5783. doi: 10.1038/s41467-022-33192-1 (PMC9527257; doi:10.1038/s41467-022-33192-1)
Supplement: Supplementary file 3 — Supplementary Software 1 [file 41467_2022_33192_MOESM3_ESM.zip › Supplementary Software 1/ModelBasedSimulations.R]

rm(list=ls())
{
setwd("/gplab/steffen/Code-HT-NC/") 
library(flextable)
library(officer)	
source(file="D1-code/C01-Functions.R")
}
 
 #' ------------ model assumptions / scenarios ---------------------------------
{
 f0  = f.FA.ED = f.IA=  formula(Y~X0+X1+X2+A-1)
 f1  = formula(Y~X0+X1+X2+A+S-1)
 f.PS= formula(A ~X0+X1+X2-1)

 n.mc       =  10000                  # nr of MC-simulations
 r.enr      =  5                      # enrollment rates
 n.EC       =  1000                   # sample size of EC data
 n.12       = c(60, 60)               # observations in 1st and 2nd stage 
 n          = sum(n.12)

 
 p.1        =  c(.2, .8, .1)                    
 p.2        =  c(.2, .8, .9) 
 p.x.EC     =  rbind(p.1, p.2, p.1, p.2, p.1, p.2)
 p.x        =  rep(.5, 3)              # prevalence binary RCT

   
 b.a        =  c(0, .8, -.4)           # TE
 b.1        =  c(0,  .5, -.5,   0.0)   # intercept and effect of binary variables 
 b.2        =  c(0,  .5, -.5,   1.5)
 b.3        =  c(0,  .5, -1.5,  1.5) 
 
 b.RCT      =  rbind(b.1, b.1, b.2,b.2, b.2,b.2)
 b.EC       =  rbind(b.1, b.1, b.2,b.2, b.3,b.3) 

 
 nr.s       =  6
 S.YX       =  expand.grid(s.y=1:nr.s, H.01=1:3)
}
  
 #' ------------ generate potential outcomes
{ 
 p.RCT           = t(sapply(X=1:nr.s, FUN=function(s) colMeans(get.data.binary(n=2*10^5, b.x=b.RCT[s,], b.a=b.a[2], p.x=p.x,         is.IC=1, r.enr=r.enr)) ))
 p.EC            = t(sapply(X=1:nr.s, FUN=function(s) colMeans(get.data.binary(n=2*10^5, b.x=b.EC[s,],  b.a=0,      p.x=p.x.EC[s,],  is.IC=0, r.enr=r.enr)) ))
 p.RCT.INF       = t(sapply(X=1:nr.s, FUN=function(s) colMeans(get.data.binary(n=2*10^5, b.x=b.RCT[s,], b.a=b.a[3], p.x=p.x,         is.IC=1, r.enr=r.enr)) ))
 
 p.Tab           = round(cbind(p.X.EC=p.EC[,7:9],  b=b.EC[,-1],  p.Y.EC=p.EC[,1], p.Y.RCT=p.RCT[,1:2], TE=p.RCT[,2]-p.RCT[,1]),2)
 p.Tab.INF       = round(cbind(p.X.EC=p.EC[,7:9],  b=b.EC[,-1],  p.Y.EC=p.EC[,1], p.Y.RCT=p.RCT.INF[,1:2], TE=p.RCT.INF[,2]-p.RCT.INF[,1]),2)
 
 
  
 # table scenarios
  ft          = flextable(data.frame(p.Tab))	
  ft          = add_header_row(x=ft, values=c("covariates", "X-effect", "response"), colwidths=c(3,3,4))
  ft          = theme_vanilla(ft)
  ft          = vline(ft, j=c(3,6), border = fp_border(), part = "all")
  
  doc         = read_docx()
  doc         = body_add_flextable(doc, value = ft)
                print(doc, target = "D5-Table-Figures/Tab-01-v3.docx")
                
 # table scenarios inferiority
  ft          = flextable(data.frame(p.Tab.INF))	
  ft          = add_header_row(x=ft, values=c("covariates", "X-effect", "response"), colwidths=c(3,3,4))
  ft          = theme_vanilla(ft)
  ft          = vline(ft, j=c(3,6), border = fp_border(), part = "all")
  
  doc         = read_docx()
  doc         = body_add_flextable(doc, value = ft)
                print(doc, target = "~/Desktop/STab-Scenarios-Inf.docx")

 # outcomes
  path.D     = "D2-data/F01-Model-Based-outcomes/Potential-Outcomes-S-"  
  mclapply(mc.cores = 6, X=13:18, FUN=function(j){ 
    D.EC   = replicate(n=n.mc, simplify=F, expr={ get.data.binary(n=n.EC, b.x=b.EC[S.YX[j,1],],  b.a=0,              p.x=p.x.EC[S.YX[j,1],], is.IC=0, r.enr=r.enr) })
    D.RCT  = replicate(n=n.mc, simplify=F, expr={ get.data.binary(n=n,    b.x=b.RCT[S.YX[j,1],], b.a=b.a[S.YX[j,2]], p.x=p.x,                is.IC=1, r.enr=r.enr) })
             save(D.EC, D.RCT, file=paste0(path.D, j,".RData")) })
  
}

 #' ------------ simulate trial ------------------------------------------------
{
 path.in  = "D2-data/F01-Model-Based-outcomes/Potential-Outcomes-S-"  
 path.out = "D2-data/F02-Model-Bases-pTrials/Design-"  
  
 id.x   =  1:8 
 nr.s   =  6
 S.YX   =  expand.grid(s.y=1:nr.s, H.01=1:3)  

 s.m    =  rbind(d1 =c(r1=.5, r2A=.5, r2B=.50, d=1),  # RCT, GHT
                 d2 =c(r1=.5, r2A=.5, r2B=.25, d=2),  # GHT
                 d3 =c(r1=.5, r2A=.5, r2B=.00, d=3),  # R-NR/R
                 d4 =c(r1=.0, r2A=.0, r2B=.00, d=4))  # ECT    

 for(d in 1:4 ) for(s in 13:18) {
   
                  load(file=paste0(path.in, s,".RData"))    # D.RCT, # D.EC
   t1          =  Sys.time()                  
   HT.L        =  mclapply(mc.cores=50, X=1:length(D.RCT), FUN=function(i) get.HT(r1=s.m[d,1], r2=s.m[d,2:3], n.12=n.12, D.RCT=D.RCT[[i]][,id.x], D.EC=D.EC[[i]][,id.x], f0=f0, f1=f1) )
   HT.L        =  HT.L[which(sapply(HT.L, length)==11)]   # simulations without errors
   t2          =  Sys.time()   
                  print(c( d=d, s=s, l=length(HT.L), time=round(t2-t1) ))
                  
                  save(HT.L, file=paste0(path.out, d ,"--SYX-", s,".RData"))
 }
 
} 


 #' ------------ extract and plot different TE-methods for comparisons ---------
{
 load(file=paste0(path.out, 4 ,"--SYX-", 1,".RData"))
  TE.MC.1 = t(sapply(HT.L, function(x) x$FA.wEC.A$TE.vec))
  TE.MC.1 = t(apply(TE.MC.1, 2, function(x) c(mean(x, na.rm=F), quantile(x, probs=c(.1, .9)))))
 load(file=paste0(path.out, 4 ,"--SYX-", 3,".RData"))
  TE.MC.2 = t(sapply(HT.L, function(x) x$FA.wEC.A$TE.vec))
  TE.MC.2 = t(apply(TE.MC.2, 2, function(x) c(mean(x, na.rm=F), quantile(x, probs=c(.1, .9)))))
   save(TE.MC.1, TE.MC.2, file = "D2-data/Boxplot-Simulations.RData")
}
 
{
 Lab = c("M", "DS", paste0("MSM-w", 1:4),  paste0("IPS-w", 1:4), "BR-IL")
 Col = c("green3", "green4", paste0("blue", 1:4),  paste0("red", 1:4), "black")

pdf(file="D4-Table-Figures/Compare-CI-methods.pdf", height = 5, width = 10)  
 par(mfrow=c(1,2), mar=c(3, 5,1,1))
   plot(TE.MC.1[,1], 1:nrow(TE.MC.1), type="p", xlim=c(-.25, .25), col=Col, pch=20, panel.first=grid(), ann=F, axes=F)
     arrows(x0=TE.MC.1[,2], x1 = TE.MC.1[,3], y0 = 1:nrow(TE.MC.1), col=Col, length = .05, code = 3, angle = 90)
     abline(v=0, col="gold3", lty=2)
     axis(side=1, at = seq(-1,1,.1))
     axis(side=2, at = 1:nrow(TE.MC.1), labels = Lab, las=2)
     title(main = "(a) no unmeasured confounding")
     title(xlab = "TE estimate")
     
   plot(TE.MC.2[,1], 1:nrow(TE.MC.2), type="p", xlim=c(-.25, .25), col=Col, pch=20, panel.first=grid(), ann=F, axes=F)
     arrows(x0=TE.MC.2[,2], x1=TE.MC.2[,3], y0=1:nrow(TE.MC.2), col=Col, length = .05, code = 3, angle = 90)   
     abline(v=0, col="gold3", lty=2)
     axis(side=1, at = seq(-1,1,.1))   
     axis(side=2, at = 1:nrow(TE.MC.1), labels = Lab, las=2)
     title(main = "(b) unmeasured confounding")
     title(xlab = "TE estimate")
dev.off()
} 

     
 #' ------------ simulation summary --------------------------------------------    
{
 #' ------------   RCT  
 AP.RCT =  list(t.FA=qnorm(.95),   IA.t.CI=qnorm(.95),  IA.t.TE=.1)
 RCT.S  =  t(sapply(mclapply(mc.cores=12, X=1:12, FUN=function(s){
              load(paste0("D2-data/F02-Model-Bases-pTrials/Design-1--SYX-", s,".RData"))  
              HR.S   = Sim.Summary.RCT(HT.L=HT.L, AP.RCT=AP.RCT)
                       c(HR.S$Freq.eve[-1], HR.S$Sum.N.t[2,1:3], TE=100*HR.S$Sum.N.t[-1,4] )
 }), I))

 #' ------------   ECT  
 AP.ECT =  list(FA="MSM", id.MSMS=1, t.FA=qnorm(.95),   IA.t.CI=qnorm(.95), IA.t.TE=.1)
 ECT.S  =  t(sapply(mclapply(mc.cores=12, X=1:12, FUN=function(s){
             load(paste0("D2-data/F02-Model-Bases-pTrials/Design-4--SYX-", s,".RData"))  
             HR.S   = Sim.Summary.ECT(HT.L=HT.L, AP.ECT = AP.ECT)
                      c(HR.S$Freq.eve[-1], HR.S$Sum.N.t[2,1:3], TE=100*HR.S$Sum.N.t[-1,4] )
 }),I))

 
 #' ------------  tuning
 AP.HT  =  list(M.SI= "LRT.1", t.SA.1=-10^7, t.SA.2=-10^7,     IA.t.CI=qnorm(.95),  IA.t.TE=.1,     FA="MSM", id.MSMS=1, t.FA=qnorm(.95) )
 q.TI   =  mclapply(X=1:3, mc.cores=6, function(d){ load(paste0(path.out, d,"--SYX-", 3,".RData")); Sim.Summary.HT(HT.L=HT.L, AP=AP.HT)$SA.stat.sum })
 
 
 AP.HT  =  list(M.SI= "LRT.1"  , t.SA.1=0.4,  t.SA.2=0.4,    IA.t.CI=qnorm(.95), IA.t.TE=.1, FA="MSM", id.MSMS=1, t.FA=qnorm(.95) )
 d      =  1
 HT1    =  t(sapply(mclapply(mc.cores=12, X=1:12, FUN=function(s){
             load(paste0("D2-data/F02-Model-Bases-pTrials/Design-",d,"--SYX-", s,".RData"))
             HR.S   = Sim.Summary.HT(HT.L=HT.L, AP=AP.HT)
                      c(HR.S$Freq.eve[-1], HR.S$Sum.N.t[2,1:3], TE=100*HR.S$Sum.N.t[-1,4] )
 }),I))
 
 
 AP.HT  =  list(M.SI= "LRT.1"  , t.SA.1=0.1,  t.SA.2=0.2,    IA.t.CI=qnorm(.95), IA.t.TE=.1, FA="MSM", id.MSMS=1, t.FA=qnorm(.95) )
 d      =  2
 HT2    =  t(sapply(mclapply(mc.cores=12, X=1:12, FUN=function(s){
             load(paste0("D2-data/F02-Model-Bases-pTrials/Design-",d,"--SYX-", s,".RData"))
             HR.S   =  Sim.Summary.HT(HT.L=HT.L, AP=AP.HT)
                      c(HR.S$Freq.eve[-1], HR.S$Sum.N.t[2,1:3], TE=100*HR.S$Sum.N.t[-1,4] )
 }),I))
 
 
 AP.HT  =  list(M.SI= "LRT.1"  , t.SA.1=0.1,  t.SA.2=0.1,    IA.t.CI=qnorm(.95), IA.t.TE=.1, FA="MSM", id.MSMS=1, t.FA=qnorm(.95) )
 d      =  3
 HT3    =  t(sapply(mclapply(mc.cores=12, X=1:12, FUN=function(s){
             load(paste0("D2-data/F02-Model-Bases-pTrials/Design-",d,"--SYX-", s,".RData"))
             HR.S   =  Sim.Summary.HT(HT.L=HT.L, AP=AP.HT)
                      c(HR.S$Freq.eve[-1], HR.S$Sum.N.t[2,1:3], TE=100*HR.S$Sum.N.t[-1,4] )
 }),I))
 
 save(RCT.S, ECT.S, HT1, HT2, HT3, file="D2-data/Model-Based-Summary.RData")   
 
}
 
 #' table - simulation summary
 {
 # RCT.S, ECT.S, HT1, HT2, HT3 
 load(file="D2-data/Model-Based-Summary.RData")  

 oc            = c(4:7)-3
 r.0           = 1:6
 S             = lapply(r.0, function(i) t(rbind(RCT=RCT.S[i,oc], ECT=ECT.S[i,oc],  HT1=HT1[i,oc], HT2=HT2[i,oc], HT3=HT3[i,oc])) )
 S.H0          = NULL;  for(s in S)  S.H0 = rbind(S.H0, s)

 r.0           = 7:12
 S             = lapply(r.0, function(i) t(rbind(RCT=RCT.S[i,oc], ECT=ECT.S[i,oc],  HT1=HT1[i,oc], HT2=HT2[i,oc], HT3=HT3[i,oc])) )
 S.HA          = NULL;  for(s in S)  S.HA = rbind(S.HA, s)
 
 
 Tab           = data.frame(S.H0, S.HA)
 OC.name       = rep( c("Power", "IA", "T", "N"), 6)
 Tr.name       = rep("", 6*4);   Tr.name[4*(0:5)+1] = paste0("Scenario", 1:6)
 Tab           = cbind( Tr.name, OC.name, round(Tab) )
 rownames(Tab) = NULL
 
 br            = fp_border(color="black", width=1.5)
 ft            = flextable(Tab) #   col_keys=CK
 ft            = hline(ft, i=4*(1:6),  border=br)   
 doc           = read_docx()
 doc           = body_add_flextable(doc, value = ft)
                 print(doc, target = "D4-Table-Figures/Draft/Tab-Model-Based--Summary-draft-v2.docx")
 }

 #' ------------ simulation summary - inferior scenario ------------------------                 
 {
 #' ------------   RCT  
 AP.RCT =  list(t.FA=qnorm(.95),   IA.t.CI=qnorm(.95),  IA.t.TE=.1)
 RCT.S  =  t(sapply(mclapply(mc.cores=12, X=13:18, FUN=function(s){
   
              load(paste0("D2-data/F02-Model-Bases-pTrials/Design-1--SYX-", s,".RData"))  
   
              HR.S   = Sim.Summary.RCT(HT.L=HT.L, AP.RCT=AP.RCT)
                       c(HR.S$Freq.eve[-1], HR.S$Sum.N.t[2,1:3], TE=100*HR.S$Sum.N.t[-1,4] )
 }), I))
   
 #' ------------   ECT  
 AP.ECT =  list(FA="MSM", id.MSMS=1, t.FA=qnorm(.95),   IA.t.CI=qnorm(.95), IA.t.TE=.1)
  ECT.S =  t(sapply(mclapply(mc.cores=12, X=12:18, FUN=function(s){
             load(paste0("D2-data/F02-Model-Bases-pTrials/Design-4--SYX-", s,".RData"))  
             HR.S   = Sim.Summary.ECT(HT.L=HT.L, AP.ECT = AP.ECT)
                      c(HR.S$Freq.eve[-1], HR.S$Sum.N.t[2,1:3], TE=100*HR.S$Sum.N.t[-1,4] )
 }),I))

 #' ------------   HT   
 d      =  1
 AP.HT  =  list(M.SI= "LRT.1"  , t.SA.1=0.4,  t.SA.2=0.4,    IA.t.CI=qnorm(.95), IA.t.TE=.1, FA="MSM", id.MSMS=1, t.FA=qnorm(.95) )
 HT1    =  t(sapply(mclapply(mc.cores=12, X=13:18, FUN=function(s){
             load(paste0("D2-data/F02-Model-Bases-pTrials/Design-",d,"--SYX-", s,".RData"))
             HR.S   = Sim.Summary.HT(HT.L=HT.L, AP=AP.HT)
                      c(HR.S$Freq.eve[-1], HR.S$Sum.N.t[2,1:3], TE=100*HR.S$Sum.N.t[-1,4] )
 }),I))
 
 d      =  2
 AP.HT  =  list(M.SI= "LRT.1"  , t.SA.1=0.1,  t.SA.2=0.2,    IA.t.CI=qnorm(.95), IA.t.TE=.1, FA="MSM", id.MSMS=1, t.FA=qnorm(.95) )
 HT2    =  t(sapply(mclapply(mc.cores=12, X=13:18, FUN=function(s){
             load(paste0("D2-data/F02-Model-Bases-pTrials/Design-",d,"--SYX-", s,".RData"))
             HR.S   =  Sim.Summary.HT(HT.L=HT.L, AP=AP.HT)
                      c(HR.S$Freq.eve[-1], HR.S$Sum.N.t[2,1:3], TE=100*HR.S$Sum.N.t[-1,4] )
 }),I))
 
 
 d      =  3
 AP.HT  =  list(M.SI= "LRT.1"  , t.SA.1=0.1,  t.SA.2=0.1,    IA.t.CI=qnorm(.95), IA.t.TE=.1, FA="MSM", id.MSMS=1, t.FA=qnorm(.95) )
 HT3    =  t(sapply(mclapply(mc.cores=12, X=13:18, FUN=function(s){
             load(paste0("D2-data/F02-Model-Bases-pTrials/Design-",d,"--SYX-", s,".RData"))
             HR.S   =  Sim.Summary.HT(HT.L=HT.L, AP=AP.HT)
                      c(HR.S$Freq.eve[-1], HR.S$Sum.N.t[2,1:3], TE=100*HR.S$Sum.N.t[-1,4] )
 }),I))
 
 save(RCT.S, ECT.S, HT1, HT2, HT3, file="D2-data/Model-Based-Summary-INf.RData")  
 }

 #' table - simulation summary
 {
 # RCT.S, ECT.S, HT1, HT2, HT3 
 load(file="D2-data/Model-Based-Summary-INf.RData")  

 oc            = c(4:7)-3
 S             = lapply(1:6, function(i) t(rbind(RCT=RCT.S[i,oc], ECT=ECT.S[i,oc],  HT1=HT1[i,oc], HT2=HT2[i,oc], HT3=HT3[i,oc])) )
 Tab           = NULL;  for(s in S)  Tab = rbind(Tab, s)
 
 OC.name       = rep( c("Power", "IA", "T", "N"), 6)
 Tr.name       = rep("", 6*4);   Tr.name[4*(0:5)+1] = paste0("Scenario", 1:6)
 Tab           = data.frame( Tr.name, OC.name, round(Tab) )
 rownames(Tab) = NULL
 
 br            = fp_border(color="black", width=1.5)
 ft            = flextable(Tab) #   col_keys=CK
 ft            = hline(ft, i=4*(1:6),  border=br)
 doc           = read_docx()
 doc           = body_add_flextable(doc, value = ft)
                 print(doc, target = "D4-Table-Figures/Tab-Model-Based--Summary-Inf.docx")
 }


 #' data-files
 load("/Volumes/GoogleDrive/My Drive/D-00--Projects/01-Finished_Projects/Code-HT-NC/D2-data/Boxplot-Simulations.RData")
 write.csv(x = cbind(TE.MC.1, TE.MC.2), file = "~/Desktop/Fig-S8.csv") 
