# Supplementary material for: The design and evaluation of hybrid controlled trials that leverage external data and randomization
Source: Nat Commun. 2022 Oct 2;13:5783. doi: 10.1038/s41467-022-33192-1 (PMC9527257; doi:10.1038/s41467-022-33192-1)
Supplement: Supplementary file 3 — Supplementary Software 1 [file 41467_2022_33192_MOESM3_ESM.zip › Supplementary Software 1/GBMSimulations.R]

rm(list=ls())
{
  library(parallel)
  library(survival)
  library(plyr)
  library(coxme)
  library(flextable)
  library(officer)	      
  setwd("~/Google Drive/D-00--Projects/01-Finished_Projects/Code-HT-NC")
}

##' ---------------- load data -------------------------------------------------
{
  load(file = "D3-datasets/D01-GBM-Collection/GBM.RCTS.RWE.OS.subset.RData")
  table(Y.X.GBM$Control)
  
  l.o             = levels(Y.X.GBM$Control) 
  l.n             = c("DFCI", NA, "UCLA", "AVAGLIO", "Cho", "BWH", NA, NA, NA, NA)
  Y.X.GBM$Control = mapvalues(Y.X.GBM$Control, from=l.o, to=l.n )  
  study.name      = levels(Y.X.GBM$Control)
  
  
  Y.12            = rep(NA, nrow(Y.X.GBM))
  id.1            = Y.X.GBM$T.OS >= 365
  Y.12[id.1]      = 1
  id.0            = (Y.X.GBM$T.OS < 365) & (Y.X.GBM$C.OS == 1)
  Y.12[id.0]      = 0
  Y.X.GBM$Y.12    = Y.12
  Y.X.GBM         = Y.X.GBM[rowSums(is.na(Y.X.GBM))==0,]
}

##' ---------------- RE-model --------------------------------------------------
{
  fit.1 = summary(coxph(Surv(T.OS, C.OS) ~ Gender+Age+KPS.C+RS.1+RS.2+MGMT+strata(Control), data=Y.X.GBM))
  Tab.1 = exp(cbind(fit.1$coef[,1], fit.1$coef[,1]-1.96*fit.1$coef[,3], fit.1$coef[,1]+1.96*fit.1$coef[,3]))
  
  fit.2 = summary(coxme(Surv(T.OS, C.OS) ~ Gender+Age+KPS.C+RS.1+RS.2+MGMT+(1|Control), data = Y.X.GBM))
  Tab.2 = exp( cbind(fit.2$coef, fit.2$coef-1.96*sqrt(diag(vcov(fit.2))), fit.2$coef+1.96*sqrt(diag(vcov(fit.2)))) )
  p     = 2*pnorm(abs(fit.2$coef/sqrt(diag(vcov(fit.2)))), lower.tail = F)
  
  Tab   = cbind(Tab.1, fit.1$coef[,5], Tab.2, p)
  Tab   = rbind(Tab, cbind(NA, NA, NA,NA, exp(ranef(fit.2)[[1]]), NA, NA,NA ) )
  colnames(Tab) = c("HR1", "L-CI1", "U-CI1", "p1", "HR", "L-CI", "U-CI", "p")
  
  
  br     = fp_border(color = "black", width = 1.5)
  bb     = fp_border(color = "black", width = 3)         
  ft     = flextable(as.data.frame(round(Tab,3))) #   col_keys=CK
  ft     = border_remove(ft)
  ft     = border_outer(ft, border=br)
  ft     = hline(ft, i=6, border=br)
  doc  = read_docx()
  
  doc  = body_add_flextable(doc, value = ft)
  print(doc, target = "~/Desktop/Table-RE-Model-GBM.docx")   
  
  
}


 rm(list=ls())
{
 library(Matching)
 library(parallel)
 library(survival)
 library(plyr)
 library(sandwich)

 library(flextable)
 library(officer)	      
 
   setwd("~/Dropbox (Partners HealthCare)/Projects/ongoing_projects/Code-HT-NC/")
   # setwd("/gplab/steffen/Code-HT-NC/")
}
   
##' ---------------- load data -------------------------------------------------
{
load(file = "D3-datasets/D01-GBM-Collection/GBM.RCTS.RWE.OS.subset.RData")
table(Y.X.GBM$Control)
  
l.o             = levels(Y.X.GBM$Control) 
l.n             = c("DFCI", NA, "UCLA", "AVAGLIO", "Cho", "BWH", NA, NA, NA, NA)
Y.X.GBM$Control = mapvalues(Y.X.GBM$Control, from=l.o, to=l.n )  
study.name      = levels(Y.X.GBM$Control)
study.HT        = c("DFCI", "UCLA", "AVAGLIO")

Y.12            = rep(NA, nrow(Y.X.GBM))
id.1            = Y.X.GBM$T.OS >= 365
Y.12[id.1]      = 1
id.0            = (Y.X.GBM$T.OS < 365) & (Y.X.GBM$C.OS == 1)
Y.12[id.0]      = 0
Y.X.GBM$Y.12    = Y.12
Y.X.GBM         = Y.X.GBM[rowSums(is.na(Y.X.GBM))==0,]
}


##' ---------------- generate potential outcomes  ------------------------------
{
 id.x        = c(10, 4:9)
 n.rct       = 100 
 id.c        = 1:(n.rct/2)
 id.e        = (n.rct/2+1):n.rct
 pi.vec      = c(0, .4, .5, .6, .7)
 
 id.s        = c(2:3,5:10) 
 S.mat       = as.matrix(expand.grid(S=1:3, TE=1:5))
 path        = "~/Dropbox (Partners HealthCare)/Projects/ongoing_projects/Code-HT-NC/D4-data/F04-GBM-outcomes/"
 path        = "/gplab/steffen/Code-HT-NC/D4-data/F04-GBM-outcomes/"
 n.mc        = 10000
 
 
 sapply(1:nrow(S.mat), function(k){ 
   
   print(k)
   name.s       = study.HT[ S.mat[k,1] ]
   pi.TE        = pi.vec[ S.mat[k,2] ]
   f.name       = paste0(path, "GBM-", k ,".RData")
   
   name.ec      = setdiff(study.HT, name.s)
   id.rct       = which(Y.X.GBM$Control %in% name.s)
   id.ec        = which(Y.X.GBM$Control %in% name.ec)
   
   d            = Y.X.GBM[id.rct, id.x]
   D.EC         = Y.X.GBM[id.ec,  id.x]
   D.EC         = cbind(Y=D.EC[,1], Y=D.EC[,1], A=NA, S=0, T=-9999, D.EC[,-1])
   D.RCT        = mclapply(X=1:n.mc, mc.cores=12,  FUN = function(i){   
     
          D.RCT   = d[sample(1:nrow(d), size=n.rct, replace=T),] 
          y       = D.RCT[,1]
          i0      = which(y==0)
          y[i0]   = 1*(runif(length(i0)) <= pi.TE)
          D.RCT   = cbind(Y=D.RCT[,1], Y=y, A=NA, S=1, T=c(0, cumsum(rexp(n=n.rct-1, rate=5)) ), D.RCT[,-1])
          
       })
                  save(D.RCT, D.EC, file = f.name)
 })
}

 
##' ---------------- generate potential trial data  ----------------------------
{
 path   =  "/gplab/steffen/Code-HT-NC/D2-data/"
 f.in   =  paste0(path, "F04-GBM-outcomes/GBM-")
 f.out  =  paste0(path, "F05-GBM-pTrials/GBM-Design-")  
 
 d.m    =  rbind(d1 =c(r1=.5, r2A=.5, r2B=.50, d=1),  # RCT, GHT
                 d2 =c(r1=.5, r2A=.5, r2B=.25, d=2),  # G-HT
                 d3 =c(r1=.5, r2A=.5, r2B=.00, d=3),  # R-NR/R
                 d4 =c(r1=.0, r2A=.0, r2B=.00, d=4))  # ECT    

 n.12   =  c(50, 50) 
 S.M    =  as.matrix(expand.grid(data=1:3, HA=1:5)) 
 f0     = f.FA.ED = f.IA= formula(Y ~ A+Age+Gender+KPS.C+MGMT+RS.1+RS.2)
 f1     = formula(Y ~ S+A+Age+Gender+KPS.C+MGMT+RS.1+RS.2)
 f.PS   = formula(A ~     Age+Gender+KPS.C+MGMT+RS.1+RS.2)

 for(s in 13:nrow(S.M)){
    load(file=paste0(f.in, s, ".RData" ) ) 
   
  for(d in 1:4){
     t1    = Sys.time()
     HT.L  = mclapply(mc.cores=70, X=D.RCT[1:2000], FUN=get.HT, r1=d.m[d,1], r2=d.m[d,2:3], n.12=n.12, D.EC=D.EC, f0=f0, f1=f1)
     HT.L  = HT.L[ which( sapply(HT.L, length) == 11) ]
     t2    = Sys.time()
             print(c( d=d, s=s, l=length(HT.L), time=round(t2-t1) ))
     
             save(HT.L, file = paste0(f.out, d, "-Scenario-", s,".RData"))
 }}

   
}

 
##' ---------------- trial summary ---------------------------------------------
{
 S.M    =  as.matrix(expand.grid(data=1:3, HA=1:5)) 
 tr.n   =  c("DFCI", "UCLA", "AVAGLIO")

 # summary
 {
 #' ------------ RCT ------------------------------------  
 AP.RCT =  list(t.FA=qnorm(.95),   IA.t.CI=qnorm(.95),  IA.t.TE=.1)
 S      =  mclapply(mc.cores=nrow(S.M), X=1:nrow(S.M), FUN=function(s){
              load(paste0("D2-data/F05-GBM-pTrials/GBM-Design-1-Scenario-",s,".RData"))  
              HR.S   = Sim.Summary.RCT(HT.L=HT.L, AP.RCT=AP.RCT)
                       c(HR.S$Freq.eve[-1], HR.S$Sum.N.t[2,1:3], TE=100*HR.S$Sum.N.t[-1,4] )
 })
 RCT    =  data.frame(data=tr.n[S.M[,1]], S.M, round(t(sapply(S, I)),1) )  
 
 
 #' ------------ ECT ------------------------------------
 AP.ECT =  list(FA="M", t.FA=qnorm(.95),   IA.t.CI=qnorm(.95), IA.t.TE=.1)
 S      =  mclapply(mc.cores=nrow(S.M), X=1:nrow(S.M), FUN=function(s){
             load(paste0("D2-data/F05-GBM-pTrials/GBM-Design-4-Scenario-", s, ".RData"))  
             HR.S   = Sim.Summary.ECT(HT.L=HT.L, AP.ECT = AP.ECT)
                      c(HR.S$Freq.eve[-1], HR.S$Sum.N.t[2,1:3], TE=100*HR.S$Sum.N.t[-1,4] )
 })
 ECT    =  data.frame(data=tr.n[S.M[,1]], S.M, round(t(sapply(S, I)),1) )  
 
 
 
 #' ------------ HT: SA (LRT.1, bS, z.bS, p.bS), FA-ECD, ------------              
 AP     = list(M.SI= "LRT.1",  t.SA.1=1,  t.SA.2=1,  IA.t.CI=qnorm(.95), IA.t.TE=.1, FA="R.LL", t.FA=qnorm(.95) )
   
 r      =  1 
 S      =  mclapply(mc.cores=nrow(S.M), X=1:nrow(S.M), FUN=function(s){ 
             load(paste0("D2-data/F05-GBM-pTrials/GBM-Design-",r,"-Scenario-",s,".RData"))  

             T.MSM.A  =  is.na( t(sapply(HT.L, function(x)  x$FA.wEC.A$TE.MSM)) )
             T.MSM.B  =  is.na( t(sapply(HT.L, function(x)  x$FA.wEC.B$TE.MSM)) )
             id.NA    =  union( which(rowSums(T.MSM.B)>0), which(rowSums(T.MSM.A)>0) )
                         if( length(id.NA)>0 ) HT.L = HT.L[-id.NA]
                          
             print( c(s=s, n.n=length(HT.L)) )
             HR.S     =  Sim.Summary.HT(HT.L=HT.L, AP = AP)
                         c(HR.S$Freq.eve[-1], HR.S$Sum.N.t[2,1:3], TE=100*HR.S$Sum.N.t[-1,4], HR.S$SA.eve[2,], n.tr=length(HT.L)) })           
 HT1.S  =  data.frame(data=tr.n[S.M[,1]], S.M, round(t(sapply(S, I)), 1) )  

 r      =  2 
 S      =  mclapply(mc.cores=20, X=1:nrow(S.M), FUN=function(s){ 
             load(paste0("D2-data/F05-GBM-pTrials/GBM-Design-",r,"-Scenario-",s,".RData"))  

             T.MSM.A  =  is.na( t(sapply(HT.L, function(x)  x$FA.wEC.A$TE.MSM)) )
             T.MSM.B  =  is.na( t(sapply(HT.L, function(x)  x$FA.wEC.B$TE.MSM)) )
             id.NA    =  union( which(rowSums(T.MSM.B)>0), which(rowSums(T.MSM.A)>0) )
                         if( length(id.NA)>0 ) HT.L = HT.L[-id.NA]
                          
             print( c(s=s, n.n=length(HT.L)) )
             HR.S     =  Sim.Summary.HT(HT.L=HT.L, AP=AP)
                         c(HR.S$Freq.eve[-1], HR.S$Sum.N.t[2,1:3], TE=100*HR.S$Sum.N.t[-1,4], HR.S$SA.eve[2,], n.tr=length(HT.L)) })           
 HT2.S  =  data.frame(data=tr.n[S.M[,1]], S.M, round(t(sapply(S, I)), 1) )  

 r      =  3 
 S      =  mclapply(mc.cores=20, X=1:nrow(S.M), FUN=function(s){ 
             load(paste0("D2-data/F05-GBM-pTrials/GBM-Design-",r,"-Scenario-",s,".RData"))  

             T.MSM.A  =  is.na( t(sapply(HT.L, function(x)  x$FA.wEC.A$TE.MSM)) )
             T.MSM.B  =  is.na( t(sapply(HT.L, function(x)  x$FA.wEC.B$TE.MSM)) )
             id.NA    =  union( which(rowSums(T.MSM.B)>0), which(rowSums(T.MSM.A)>0) )
                         if( length(id.NA)>0 ) HT.L = HT.L[-id.NA]
                          
             print( c(s=s, n.n=length(HT.L)) )
             HR.S     =  Sim.Summary.HT(HT.L=HT.L, AP = AP)
                         c(HR.S$Freq.eve[-1], HR.S$Sum.N.t[2,1:3], TE=100*HR.S$Sum.N.t[-1,4], HR.S$SA.eve[2,], n.tr=length(HT.L)) })           
 HT3.S  =  data.frame(data=tr.n[S.M[,1]], S.M, round(t(sapply(S, I)), 1) )  

           save(RCT, ECT, HT1.S, HT2.S, HT3.S,  file="D2-data/GBM-Summary.RData")
 }
 
 #' ---- GBM Table 1 --------------------------------
 {

 load(file="D2-data/GBM-Summary.RData")      
   
 oc            = c(4:7, 9, 11:12)
 r.0           = 1:3
 S             = lapply(r.0, function(i) t(rbind(RCT=RCT[i,oc], ECT=ECT[i,oc],  HT1=HT1.S[i,oc], HT2=HT2.S[i,oc], HT3=HT3.S[i,oc])) )
 S.H0          = NULL;  for(s in S)  S.H0 = rbind(S.H0, s)

 r.0           = 7:9
 S             = lapply(r.0, function(i) t(rbind(RCT=RCT[i,oc], ECT=ECT[i,oc],  HT1=HT1.S[i,oc], HT2=HT2.S[i,oc], HT3=HT3.S[i,oc])) )
 S.HA          = NULL;  for(s in S)  S.HA = rbind(S.HA, s)
 
 
 Tab           = data.frame(S.H0, S.HA)
 OC.name       = rep( c("Power", "% stopped at IA", "T", "N", "TE-Ave", "TE-L",  "TE-U"), 3)
 Tr.name       = rep("", 7*3);   Tr.name[7*(0:2)+1] = tr.n
 Tab           = cbind(Tr.name, OC.name, Tab)
 rownames(Tab) = NULL
 
 br            = fp_border(color="black", width=1.5)
 ft            = flextable(Tab) #   col_keys=CK
 ft            = hline(ft, i=c(7, 14),  border=br)   
 doc           = read_docx()
 doc           = body_add_flextable(doc, value = ft)
                 print(doc, target = "D5-Table-Figures/Draft/Tab-03-GBM-draft.docx")
}

 #' ---- GBM Table 1 --------------------------------
 {

 load(file="D2-data/GBM-Summary.RData")      
   
 oc            = c(4:5,7)
 tr            = c("DFCI", "UCLA", "AVAGLIO")
 S.L           = lapply(tr, function(i) cbind(RCT[RCT[,1]==i,oc], ECT[ECT[,1]==i,oc],  HT1.S[HT1.S[,1]==i,oc], HT2.S[HT2.S[,1]==i,oc], HT3.S[HT3.S[,1]==i,oc]) )
 S.M           = NULL;  for(s in S.L)  S.M = rbind(S.M, s)

 OC.name       = paste( rep(c("RCT", "ECT", "H1", "H2", "H3"), each=3), rep( c("Power", "% stopped at IA",  "N"), 5))
 C1            = rep("", 5*3); C1[c(1,6,11)] = tr
 C2            = rep(c(0, .4, .5, .6, .7), 3)
 Tab           = cbind(C1, C2, round(S.M))
 rownames(Tab) = NULL
 colnames(Tab) = c("Study", "pi", OC.name)
 
 
 br            = fp_border(color="black", width=1.5)
 ft            = flextable(Tab) #   col_keys=CK
 ft            = hline(ft, i=c(5, 10),  border=br)   
 doc           = read_docx()
 doc           = body_add_flextable(doc, value = ft)
                 print(doc, target = "D4-Table-Figures/Draft/Tab-04-GBM-TEs.docx")
}

  
}
