# Supplementary material for: The design and evaluation of hybrid controlled trials that leverage external data and randomization
Source: Nat Commun. 2022 Oct 2;13:5783. doi: 10.1038/s41467-022-33192-1 (PMC9527257; doi:10.1038/s41467-022-33192-1)
Supplement: Supplementary file 3 — Supplementary Software 1 [file 41467_2022_33192_MOESM3_ESM.zip › Supplementary Software 1/Functions.R]

#' Code for Hybrid-trial designs
library(parallel)
library(sandwich)
library(Matching)

 get.data.binary = function(n=10, p.x, b.x, b.a, is.IC=1, r.enr){
  
   if(is.IC==1){ AT  = round(c(0, cumsum(rexp(n-1,r.enr)) ),1)
   }else         AT  = -9999
   
   K   = length(p.x)
   X   = cbind(1, matrix(runif(n*K),n,K)<matrix(p.x, n,K,byrow=T) )
   L.X = X%*%b.x
  
   p.y = cbind(plogis(L.X), plogis(L.X+b.a))
   Y   = matrix(runif(n*2),n,2) <= p.y
  
   D           = cbind(Y, A=NA, S=(is.IC==1), AT=AT, X)
   colnames(D) = c("Y0", "Y1", "A", "S", "T", paste0("X", 0:K))
   D
 }
 
 get.assignment  = function(r1, r2, n.12){
    
             m.11  = round(r1*n.12[1])    # 1st-stage control
             m.12  = n.12[1]-m.11         # 1st-stage experimental
             
             m.2A1 = round(r2[1]*n.12[2]) # 2st-stage control
             m.2A2 = n.12[2]-m.2A1        # 2st-stage experimental
             
             m.2B1 = round(r2[2]*n.12[2]) # 2st-stage control
             m.2B2 = n.12[2]-m.2B1        # 2st-stage experimental

             A1   = A2.A = A2.B = NULL
  if(m.11>1) A1   = rep(0,m.11)
  if(m.12>1) A1   = c(A1, rep(1,m.12))
             
  if(m.2A1>1) A2.A   = rep(0,m.2A1)
  if(m.2A2>1) A2.A   = c(A2.A, rep(1,m.2A2))
             
  if(m.2B1>1) A2.B   = rep(0,m.2B1)
  if(m.2B2>1) A2.B   = c(A2.B, rep(1,m.2B2))
    
    return(list(A1=sample(A1), A2.A=sample(A2.A), A2.B=sample(A2.B)))         
 }
 
 updata.data     = function(D.EC, D.RCT, n.12, A){
 	
 	  D.EC[,"A"]                         = 0
 	  
 	  # 1st stage
 	  D.RCT[1:n.12[1],"A"]               =  A$A1
 	  Y                                  =  ifelse(A$A1==0, D.RCT[1:n.12[1],1], D.RCT[1:n.12[1],2])
 	  D.IA                               =  cbind(Y=Y, D.RCT[ 1:n.12[1], -(1:2)])
 	
 	  # 2nd stage
   	D.RCT.A                            =  D.RCT.B = D.RCT
   	id.2                               =  (n.12[1]+1):sum(n.12)
   	
 	  D.RCT.A[id.2,"A"]                  =  A$A2.A
 	  Y                                  =  ifelse(D.RCT.A[,"A"]==0, D.RCT.A[,1], D.RCT.A[,2]) 	  
 	  D.RCT.A                            =  cbind(Y, D.RCT.A[, -(1:2)])
 	  
 	  D.RCT.B[id.2,"A"]                  =  A$A2.B
 	  Y                                  =  ifelse(D.RCT.B[,"A"]==0, D.RCT.B[,1], D.RCT.B[,2])
 	  D.RCT.B                            =  cbind(Y, D.RCT.B[, -(1:2)])
 	  
 	  # data
 	  D  = list(D.IA= rbind(D.IA,D.EC[, -2]), D.EC=D.EC[,-2], D.RCT.A=D.RCT.A, D.RCT.B=D.RCT.B)
 	  
   	return(D)
 }
 
 SA.freq         = get.SA= function(D, f0,f1){
   
   M0    = glm(f0, family = binomial(), data = D)
   M1    = glm(f1, family = binomial(), data = D)
   LL.1  = 2*(logLik(M1)-logLik(M0))
   bS    = summary(M1)$coef["S", c(1,3:4)]
   
    r    = c(LL.1,     abs(bS[1:2]), 1-bS[3])
names(r) = c("LRT.1",  "bS", "z.bS", "p.bS")   
           return(r) 
 }
 
 get.IA          = function(D.IA){
   
    # analysis without ECD
    Y      = D.IA[,"Y"]
    A      = D.IA[,"A"]
    S      = D.IA[,"S"]
    x      = D.IA[,-(1:4)]
    
    n.0    = sum( (A==0) & (S==1) )
    n.1    = sum( (A==1) & (S==1) )
    p.0    = mean(Y[(A==0) & (S==1)])
    p.1    = mean(Y[(A==1) & (S==1)])
    p      = mean(Y[S==1])
    
    TE.IC  = p.1-p.0
    z.IC   = TE.IC/sqrt( (p+10^-9)*(1-p-10^-9) * (1/n.0+1/n.1) )
    SD.TE  = sqrt(10^-9+ (p.0+10^-9)*(1-p.0-10^-9)/(n.0+10^-9) )+
             sqrt(10^-9+ (p.1+10^-9)*(1-p.1-10^-9)/(n.1+10^-9) )
    
    # analysis with ECD   
    # glm(Y~A+x-1, family=quasibinomial(link="identity"), start=b.0, epsilon = 1e-15, maxit = 50)
    TE.EC        = summary( lm(f.IA, data=D.IA ) )$coef["A", 1:3 ]
    names(TE.EC) = c("TE", "SE", "z")
    
    # summary  
    list(IA.noEC= c(TE=TE.IC, SE=SD.TE, z=z.IC), IA.EC=TE.EC)
 }
 
 get.FA.noECD    = function(D.FA){
   
    Y   = D.FA[,"Y"]
    A   = D.FA[,"A"]
    p.0 = mean(Y[A==0])
    p.1 = mean(Y[A==1])
    p   = mean(Y)
    TE  = p.1-p.0
    z   = TE / sqrt( (p+10^-9) * (1-p-10^-9) * (1/sum(A==1)+1/sum(A==0)) )
          return(c(TE=TE, z=z, p.0=p.0, p.1=p.1))  
 }
 
 get.FA.ECD      = function(D.RCT, D.EC){
  
   #' data ########################################
   D.FA = rbind(D.RCT, D.EC)[,-4]
   Y    = D.FA[,1]
   A    = D.FA[,"A"]
   A1   = which(A==1)
   A0   = which(A==0)
   
   #' ---- use ECD ########################################
   #' PS-fit
   m.PS = glm(formula = f.PS, data = D.FA, family = binomial(link = "logit"))
   p.PS = m.PS$fitted.values 
   L.PS = m.PS$linear.predictors

   #' PS-matching 
   M.hat   = Match(Y=Y, Tr=A, X=L.PS, estimand="ATT", M=1, replace=F)
   t.M     = t.test(Y[M.hat$index.treated] -Y[M.hat$index.control] , alternative="greater")$statistic
   TE.M    = c(TE.M=as.double(M.hat$est), z.M=t.M)

   #' -IPW, 
   w1     = A/p.PS           + (1-A)/(1-p.PS)             # Combined
   w2     = A*1              + (1-A)*p.PS/(1-p.PS)        # Treated
   w3     = A*(1-p.PS)/p.PS  + (1-A)*1                    # Control
   w4     = A*(1-p.PS)       + (1-A)*p.PS                 # overlap
   W      = cbind(w1,w2,w3,w4)   
   TE.IPW = apply(W, 2, function(w) sum(w[A1]/sum(w[A1])*Y[A1]) -sum(w[A0]/sum(w[A0])*Y[A0]) )

   
   
   #' -MSM
   if(all(Y[A1]==1)) D.FA[A1[1],1]=0

   TE.MSM = apply(W, 2, function(w){ 
     TE    = c(NA,NA,NA)
     Glm.p = tryCatch(  glm(Y~A, weights=w, family=quasibinomial(link="identity")),  error = function(c) "error", warning = function(c) "error", message = function(c) "error" )
             if( class(Glm.p)[1] == "glm" ){  TE = c(TE=coef(Glm.p)[2], SD=sqrt(vcovHC(Glm.p, type="HC0")[2,2]) ); TE=c(TE, z=TE[1]/TE[2])  }
     return(TE)     
   })
         
   #' standard regression model
   m1      = lm(f.FA.ED, data = D.FA)
   TE.R.IL = summary(m1)$coef["A",c(1,3)]

   m2      = glm(f.FA.ED, data = D.FA, family=binomial(link = "logit") )
   TE.R.LL = summary(m2)$coef["A",c(1,3)]   
   
   #' direct standardization 
   D.FA.0       = D.FA.1 = D.FA
   D.FA.0[,"A"] = 0
   D.FA.1[,"A"] = 1   
   
   p.0   = predict(object=m2, newdata=D.FA.0, type = "response")
   p.1   = predict(object=m2, newdata=D.FA.1, type = "response")
   TE.DS = mean(p.1-p.0)   

   
   
         


     
   # save ########################################
   TE.vec = c(TE.M=TE.M[1], TE.DS=TE.DS, TE.MSM=TE.MSM[1,], TE.IPW=TE.IPW, TE.R.IL=TE.R.IL[1])

   return(list(TE.vec=TE.vec, TE.M=TE.M, TE.MSM=TE.MSM, TE.R.IL=TE.R.IL, TE.R.LL=TE.R.LL))
 }
 
 get.HT          = function(r1, r2, n.12, D.RCT, D.EC, f0, f1){
  
  colnames(D.EC)[1:2] = "Y" 
  S.mat      = data.frame(Type=c("IA",  "FA.A", "FA.B"), T=NA, N=NA, D=NA)
  A          = get.assignment(r1=r1, r2=r2, n.12=n.12)
  D          = updata.data(D.EC=D.EC, D.RCT=D.RCT, n.12=n.12, A=A)
  
  
  if( (r1>0) & any(r2>0) ) {
    
   SA.1s      = get.SA(f0=f0, f1=f1, D=as.data.frame(D$D.IA) )
   SA.2s.A    = get.SA(f0=f0, f1=f1, D=as.data.frame(rbind(D$D.RCT.A, D$D.EC)) )
   SA.2s.B    = get.SA(f0=f0, f1=f1, D=as.data.frame(rbind(D$D.RCT.B, D$D.EC)) )
   
  }else SA.1s = SA.2s.A = SA.2s.B = NULL
  
  
  IA         = get.IA(D.IA=as.data.frame(D$D.IA) )
  S.mat[1,-1]= c(D$D.IA[n.12[1],4], n.12[1], sum(D$D.IA[1:n.12[1],1]) )
  
  FA.noEC.A  = get.FA.noECD(D.FA=D$D.RCT.A)
  FA.noEC.B  = get.FA.noECD(D.FA=D$D.RCT.B)
  
  FA.wEC.A   = get.FA.ECD(D.RCT=as.data.frame(D$D.RCT.A), D.EC=as.data.frame(D$D.EC) )
  FA.wEC.B   = get.FA.ECD(D.RCT=as.data.frame(D$D.RCT.B), D.EC=as.data.frame(D$D.EC) )
  
  n          = n.12[1]+n.12[2]
  S.mat[2,-1]= c(D$D.RCT.A[n,4], n, sum(D$D.RCT.A[1:n,1]))
  S.mat[3,-1]= c(D$D.RCT.B[n,4], n, sum(D$D.RCT.B[1:n,1]))  
  
  list(D         = D,
       SA.1s     = SA.1s,
       SA.2s.A   = SA.2s.A,
       SA.2s.B   = SA.2s.B,
       IA.noEC   = IA$IA.noEC,
       IA.wEC    = IA$IA.EC,
       FA.noEC.A = FA.noEC.A,
       FA.noEC.B = FA.noEC.B,
       FA.wEC.A  = FA.wEC.A,
       FA.wEC.B  = FA.wEC.B,
       S.mat     = S.mat)
 }   


 

 
 
 
 
 
 
 
 
 
 
 
 
 
 
 
 
 
 
 
 
 
 
 
 
 
 
 
 
