# Supplementary material for: The design and evaluation of hybrid controlled trials that leverage external data and randomization
Source: Nat Commun. 2022 Oct 2;13:5783. doi: 10.1038/s41467-022-33192-1 (PMC9527257; doi:10.1038/s41467-022-33192-1)
Supplement: Supplementary file 5 — Source Data [file 41467_2022_33192_MOESM5_ESM.xlsx]

## Sheet: Tab-S2
	Study			CALGB-9732	GALES	Pirker et al.	Salgia et al.	CALGB-30504
	NCT number			0000-3299	0036-3415	0011-9613	0143-9568	0045-3154
	Enrollments			283	455	232	42	41
	Sex
	Male			130 (46)	330 (73)	159 (69)	17 (40)	20 (49)
	Female			153 (54)	125 (27)	73 (31)	25 (60)	21 (51)
	Age
	<65			96 (34)	180 (40)	80 (34)	26 (62)	16 (39)
	≥65			187 (66)	275 (60)	152 (66)	16 (38)	25 (61)
	Race
	White			255 (90)	379 (83)	232 (100)	39 (93)	40 (98)
	African Americans			17 (6)	8 (2)	0 (0)	2 (5)	1 (2)
	Native Americans			2 (1)	0 (0)	0 (0)	0 (0)	0 (0)
	Asian			1 (0)	61 (13)	0 (0)	0 (0)	0 (0)
	Other			8 (3)	7 (2)	0 (0)	1 (2)	0 (0)
	ECOG PS
	0			80 (28)	121 (27)	0 (0)	0 (0)	17 (41)
	1			189 (67)	277 (61)	181 (78)	0 (0)	15 (37)
	2			13 (5)	55 (12)	51 (22)	0 (0)	9 (22)
	Missing			1 (0)	2 (0)	0 (0)	42 (100)	0 (0)

## Sheet: Tab-S3
	Model	Stratified Cox model		Random effects Cox model
	Variables	HR (95%-CI)	2-sided p-value	HR (95%-CI)	2-sided p-value
	Sex (ref. Female)
	Male	1.45 (1.23, 1.72)	<0.001	1.42 (1.21, 1.68)	<0.001
	Age (ref.>=65)
		0.70 (0.68, 0.82)	<0.001	0.71 (0.60, 0.83)	<0.001
	ECOG-PS (ref. 0)
	1	1.28 (1.00, 1.59)	0.0024	1.28 (1.03, 1.59)	0.02
	2	2.54 (2.24, 3.44)	<0.001	2.43 (1.81, 3.25)	<0.001
	Race(ref. white)
	Black	1.30 (0.83, 2.02)	0.244	1.34 (0.86, 2.08)	0.187
	Indian/Alaskan	0.40 (0.09, 1.66)	0.197	0.42 (0.10, 1.76)	0.227
	Asian	0.94 (0.58, 1.51)	0.781	0.87 (0.55, 1.40)	0.568
	Other	1.16 (0.66, 2.05)	0.599	1.18 (0.67, 2.07)	0.565
	Random effects
	CALGB-9732	-	-	1.08	-
	GALES	-	-	0.91	-
	Pirker et al.	-	-	1.03	-

## Sheet: Tab-S4
	Model	Random effects Logistic Regression
	Variables	OR (95%-CI)	p-value
	Sex (ref. Female)
	Male	1.42 (1.21, 1.68)	<0.001
	Age (ref.>=65)
		0.71 (0.60, 0.83)	<0.001
	ECOG-PS (ref. 0)
	1	1.28 (1.03, 1.59)	0.02
	2	2.43 (1.81, 3.25)	<0.001
	Race (ref. )
	Black	1.34 (0.86, 2.08)	0.187
	Indian/Alaskan	0.42 (0.10, 1.76)	0.227
	Asian	0.87 (0.55, 1.40)	0.568
	Other	1.18 (0.67, 2.07)	0.565
	Random effects
	CALGB-9732	1.08	-
	GALES	0.91	-
	Pirker et al.	1.03	-

## Sheet: Tab-S5
	Study	DFCI	UCLA	Chinot et al	Lee at al.	Cho et al.
	PubMed ID			PM24552318	PM25910950	PM22120301
	Sample size	378	305	460	29	16
	OS Events	269	265	344	24	15
	Age
	Median	58	57	57	58	59
	Range	18-91	20-84	18-79	26-73	36-69
	SD	13	13	10	11	11
	Sex (%)
	Females	0.43	0.36	0.36	0.45	0.5
	Males	0.57	0.64	0.64	0.55	0.5
	KPS (%)
	<=80	0.55	0.39	0.31	0.24	0.44
	>80	0.45	0.61	0.69	0.76	0.56
	Resection (%)
	Biopsy	0.14	0.22	0.09	0.21	0
	Sub Total	0.47	0.47	0.49	0.48	0.31
	Gross Total	0.39	0.31	0.42	0.31	0.69
	MGMT (%)
	Unmethylated	0.43	0.71	0.67	0.86	0.43
	Methylated	0.57	0.29	0.32	0.14	0.56

## Sheet: Tab-S6
	Model	Stratified Cox model		Random effects Cox model
	Variables	HR (95%-CI)	2-sided p-value	HR (95%-CI)	2-sided p-value
	Sex (ref. Female)
	Male	1.14 (0.96, 1.38)	0.133	1.15 (0.96, 1.38)	0.119
	Age
	linear	1.04 (1.03, 1.05)	2.56*10-16	1.04 (1.03, 1.05)	1.24*10-16
	KPS (ref. <90)
	>= 90	0.75 (0.62, 0.91)	0.003	0.76 (0.63,0.91)	0.003
	MGMT (ref. unmethylated)
	Methylated	0.44 (0.36,0.53)	1.80*10-17	0.44 (0.36, 0.53)	4.38*10-16
	Resection (ref. biopsy)
	Sub total	1.32 (0.91, 1.93)	0.139	1.29 (0.89, 1.87)	0.178
	Gross total	1.28 (1.06, 1.53)	0.008	1.27 (1.06, 1.52)	0.009
	Random effects
	DFCI	-	-	0.9998	-
	UCLA	-	-	0.9998	-
	Chinot et. al	-	-	1.0001	-
	Cho et al.	-	-	1.0001	-
	Lee et al.	-	-	1	-
	SD of random effects	-	-	0.004	-

## Sheet: Tab-S7
	Design		HT									ECT			RCT
			01:01:00			01:02:00			00:01:00			00:01:00			01:01:00
			Power	% of trials stopped at IA	Average sample size	Power	% of trials stopped at IA	Average sample size	Power	% of trials stopped at IA	Average sample size	Power	% of trials stopped at IA	Average sample size	Power	% of trials stopped at IA	Average sample size
	DFCI	0.4	61	2	99	69	1	99	74	2	99	79	1	100	46	0	100
		0.5	77	0	100	82	0	100	88	0	100	92	0	100	63	0	100
		0.6	90	0	100	89	0	100	94	0	100	99	0	100	78	0	100
		0.7	95	0	100	95	0	100	97	0	100	100	0	100	92	0	100
	UCLA	0.4	58	2	99	64	2	99	70	2	99	62	0	100	41	1	100
		0.5	73	1	100	78	1	100	85	1	100	86	0	100	58	0	100
		0.6	86	0	100	88	0	100	92	0	100	96	0	100	75	0	100
		0.7	91	0	100	93	0	100	95	0	100	99	0	100	87	0	100
	Chinot et. al	0.4	57	2	99	60	2	99	69	2	99	67	1	100	42	1	100
		0.5	73	0	100	78	1	100	84	1	100	85	0	100	58	0	100
		0.6	86	0	100	88	0	100	92	0	100	96	0	100	74	0	100
		0.7	92	0	100	94	0	100	95	0	100	100	0	100	87	0	100

## Sheet: Tab-S8
	Scenarios	Distribution of pre-treatment variables in the EC population			Effect of pre-treatment variables on the outcome in the EC (and HT) population			Response rates for
								the EC, IC and EXPT
								EC	IC	EXPT
	1	0.2	0.8	0.5	0.5	-0.5	0	0.43	0.5	0.4
	2	0.2	0.8	0.1	0.5	-0.5	1.5	0.46	0.66	0.58
	3	0.2	0.8	0.9	0.5	-0.5	1.5	0.73	0.66	0.58
	4	0.2	0.8	0.1	0.5	-1.5(1.5)	1.5	0.3	0.66	0.58
	5	0.2	0.8	0.9	0.5	-1.5(1.5)	1.5	0.55	0.66	0.58

## Sheet: Tab-S9
	Design	HT	HT	HT	ECT	RCT
	assignment ratio	01:01:00	01:02:00	00:01:00	00:01:00	01:01:00
		Scenario 1 (no unmeasured confounding)
	Type I error rate (%)	1	0	1	0	0
	% of trials stopped at IA	49	38	37	90	25
	Average study duration	18	19	19	13	21
	Average sample size	91	97	98	66	105
		Scenario 2 (unmeasured confounding)
	Type I error rate (%)	1	1	1	1	1
	% of trials stopped at IA	25	22	23	90	22
	Average study duration	21	21	21	13	21
	Average sample size	105	107	106	66	107
		Scenario 3 (unmeasured confounding)
	Type I error rate (%)	1	1	1	20	1
	% of trials stopped at IA	29	25	25	21	21
	Average study duration	20	21	21	21	21
	Average sample size	103	105	105	107	107
		Scenario 4 (unmeasured confounding)
	Type I error rate (%)	1	1	1	0	1
	% of trials stopped at IA	22	22	22	100	21
	Average study duration	21	21	21	12	21
	Average sample size	107	107	107	60	107
		Scenario 5 (unmeasured confounding)
	Type I error rate (%)	1	1	1	95	1
	% of trials stopped at IA	44	33	33	1	22
	Average study duration	19	20	20	24	21
	Average sample size	94	100	100	119	107

## Sheet: Tab-1
	Scenarios	Distribution of pre-treatment variables in the EC population			Effect of pre-treatment variables on the outcome in the EC (and HT) population			Response rates for the EC, IC, and EXPT
								EC	IC and	EXPT (TE>0)
									EXPT (TE=0)
	1	0.2	0.8	0.5	0.5	-0.5	0	0.43	0.5	0.68
	2	0.2	0.8	0.1	0.5	-0.5	1.5	0.46	0.66	0.79
	3	0.2	0.8	0.9	0.5	-0.5	1.5	0.73	0.66	0.79
	4	0.2	0.8	0.1	0.5	-1.5(1.5)	1.5	0.3	0.66	0.79
	5	0.2	0.8	0.9	0.5	-1.5(1.5)	1.5	0.55	0.66	0.79

## Sheet: Tab-2
		No treatment effect (TE=0)					Positive Treatment effect (TE>0)
	Design	HT	HT	HT	ECT	RCT	HT	HT	HT	ECT	RCT
	randomization ratio	01:01:00	01:02:00	00:01:00	00:01:00	01:01:00	01:01:00	01:02:00	00:01:00	00:01:00	01:01:00
	Scenario 1: No unmeasured confounding,
	Type I error rate (%)	6	4	6	4	5	--	--	--	--	--
	Power (%)	--	--	--	--	--	70	71	73	93	67
	% of trials stopped at IA	20	15	15	44	7	0	0	0	0	0
	Average study duration	21	22	22	18	23	24	24	24	24	24
	Average sample size	108	112	111	93	115	120	120	120	120	120
	Scenario 2: Unmeasured confounding,
	Type I error rate (%)	6	7	8	71	5	--	--	--	--	--
	Power (%)	--	--	--	--	--	54	55	56	100	54
	% of trials stopped at IA	8	8	8	2	7	0	0	0	0	0
	Average study duration	23	23	23	24	23	24	24	24	24	24
	Average sample size	115	115	115	119	115	120	120	120	120	120
	Scenario 3: Unmeasured confounding,
	Type I error rate (%)	5	5	6	0	5	--	--	--	--	--
	Power (%)	--	--	--	--	--	54	53	54	12	53
	% of trials stopped at IA	18	12	12	98	7	4	3	3	42	0
	Average study duration	22	22	22	12	23	23	23	23	19	24
	Average sample size	109	113	113	61	116	118	118	118	95	120
	Scenario 4: Unmeasured confounding,
	Type I error rate (%)	5	5	6	>99	5	--	--	--	--	--
	Power (%)	--	--	--	--	--	53	53	53	100	54
	% of trials stopped at IA	7	7	8	0	7	1	0	1	0	1
	Average study duration	23	23	23	24	23	24	24	24	24	24
	Average sample size	116	116	115	120	116	120	120	120	120	120
	Scenario 5: Unmeasured confounding,
	Type I error rate (%)	6	7	9	15	5	--	--	--	--	--
	Power (%)	--	--	--	--	--	65	65	65	93	53
	% of trials stopped at IA	22	15	15	55	7	1	1	1	1	1
	Average study duration	21	22	22	17	23	24	24	24	24	24
	Average sample size	107	111	111	87	115	119	119	119	119	120

[truncated: 7 more sheets: Tab-3, Figure-2, Figure-S1, Figure-S2, Figure-S4, Figure-S5, Figure-S8]
